# Supplementary material for: Bis(2,2′-bipyrid­yl)-1κ2 N,N′;3κ2 N,N′-bis­(4-bromo-2-formyl­phenolato)-1κ2 O,O′;3κ2 O,O′-bis­[μ-2-(5-bromo-2-oxidobenzylidene­amino)­ethane­sul­fon­ato]-1:2κ3 O:N,O 2;2:3κ3 N,O 2:O-tricopper(II) monohydrate
Source: Acta Crystallogr Sect E Struct Rep Online. 2009 Apr 22;65(Pt 5):m552. doi: 10.1107/S1600536809014263 (PMC2977599; doi:10.1107/S1600536809014263)
Supplement: Supplementary file 1 [file e-65-0m552-sup1.cif]

##############################################################################
###                                                                        ###
###        Electronic paper (Acta Crystallographica Section E)             ###
###                                                                        ###
##############################################################################
#                                                                            #
# This CIF contains the data in a paper accepted for publication in Acta     #
# Crystallographica Section E. It conforms to the requirements of Notes      #
# for Authors for Section E, and has been peer reviewed under the auspices   #
# of the IUCr Commission on Journals.                                        #
#                                                                            #
# Full details of the Crystallographic Information File format               #
# are given in the paper "The Crystallographic Information File (CIF):       #
# a New Standard Archive File for Crystallography" by S. R. Hall, F. H.      #
# Allen and I. D. Brown [Acta Cryst. (1991), A47, 655-685].                  #
#                                                                            #
# The current version of the core CIF dictionary is obtainable from          #
# ftp://ftp.iucr.org/pub/cif_core.dic. The current version number is 2.4.    #
#                                                                            #
# Software is freely available for graphical display of the structure(s) in  #
# this CIF.  For information consult the CIF home page http://www.iucr.org/  #
# cif/home.html                                                              #
#                                                                            #
# This file may be used for bona fide research purposes within the           #
# scientific community so long as proper attribution is given to the journal # 
# article from which it was obtained.                                        #
#                                                                            #
##############################################################################
                                             
data_I
_audit_creation_method     SHELXL-97
_chemical_name_systematic
;
Bis(2,2'-bipyridyl)-1\k^2^<i>N</i>,<i>N</i>';3\k^2^<i>N</i>,<i>N</i>'-
bis(4-bromo-2-formylphenolato)-
1\k^2^<i>O</i>,<i>O</i>';3\k^2^<i>O</i>,<i>O</i>'-
bis[\m-2-(5-bromo-2-oxidobenzylideneamino)ethanesulfonato]-
1:2\k^3^<i>O</i>:<i>N</i>,<i>O</i>^2^;2:3\k^3^<i>N</i>,<i>O</i>^2^:<i>O</i>-
tricopper(II) monohydrate
;
_chemical_name_common     ?
_chemical_formula_moiety     'C52 H40 Br4 Cu3 N6 O12 S2, H2 O'
_chemical_formula_sum     'C52 H42 Br4 Cu3 N6 O13 S2'
_chemical_formula_iupac
                    '[Cu3 (C9 H8 Br N O4 S)2 (C7 H4 Br O2)2 (C10 H8 N2)2], H2 O'
_chemical_formula_weight     1533.30
_chemical_melting_point     ?
_symmetry_cell_setting     'Triclinic'
_symmetry_space_group_name_H-M     'P -1'
_symmetry_space_group_name_Hall     '-P 1'
loop_
    _symmetry_equiv_pos_as_xyz
    'x, y, z'
    '-x, -y, -z'
_cell_length_a     10.031(2)
_cell_length_b     11.480(2)
_cell_length_c     12.913(3)
_cell_angle_alpha     73.13(3)
_cell_angle_beta     78.58(3)
_cell_angle_gamma     75.24(3)
_cell_volume     1363.6(6)
_cell_formula_units_Z     1
_cell_measurement_reflns_used     2895
_cell_measurement_theta_min     2.35
_cell_measurement_theta_max     27.89
_cell_measurement_temperature     293(2)
_exptl_crystal_description     block
_exptl_crystal_colour     colorless
_exptl_crystal_size_max     0.23
_exptl_crystal_size_mid     0.16
_exptl_crystal_size_min     0.10
_exptl_crystal_density_diffrn     1.867
_exptl_crystal_density_meas     ?
_exptl_crystal_density_method     'not measured'
_exptl_crystal_F_000     759
_exptl_absorpt_coefficient_mu     4.236
_exptl_absorpt_correction_type     multi-scan
_exptl_absorpt_process_details     '(SADABS; Bruker, 2007)'
_exptl_absorpt_correction_T_min     0.4424
_exptl_absorpt_correction_T_max     0.6767
_exptl_special_details
;
;
_diffrn_ambient_temperature     293(2)
_diffrn_radiation_type     MoK\a
_diffrn_radiation_wavelength     0.71073
_diffrn_radiation_source     'fine-focus sealed tube'
_diffrn_radiation_monochromator     graphite
_diffrn_measurement_device_type     'Bruker APEXII area-detector'
_diffrn_measurement_method     '\f and \w'
_diffrn_detector_area_resol_mean     ?
_diffrn_reflns_number     12051
_diffrn_reflns_av_R_equivalents     0.0767
_diffrn_reflns_av_sigmaI/netI     0.2031
_diffrn_reflns_theta_min     1.66
_diffrn_reflns_theta_max     25.20
_diffrn_reflns_theta_full     25.20
_diffrn_measured_fraction_theta_max     0.994
_diffrn_measured_fraction_theta_full     0.994
_diffrn_reflns_limit_h_min     -12
_diffrn_reflns_limit_h_max     12
_diffrn_reflns_limit_k_min     -13
_diffrn_reflns_limit_k_max     13
_diffrn_reflns_limit_l_min     -15
_diffrn_reflns_limit_l_max     15
_diffrn_standards_number     0
_diffrn_standards_interval_count     ?
_diffrn_standards_interval_time     ?
_diffrn_standards_decay_%     ?
_refine_special_details
;
Refinement of <i>F</i>^2^ against ALL reflections. The weighted <i>R</i>-factor
<i>wR</i> and goodness of fit <i>S</i> are based on <i>F</i>^2^, conventional
<i>R</i>-factors <i>R</i> are based on <i>F</i>, with <i>F</i> set to zero for
negative <i>F</i>^2^. The threshold expression of <i>F</i>^2^ >
\s(<i>F</i>^2^) is used only for calculating <i>R</i>-factors(gt) <i>etc</i>.
and is not relevant to the choice of reflections for refinement.
<i>R</i>-factors based on <i>F</i>^2^ are statistically about twice as large
as those based on <i>F</i>, and <i>R</i>- factors based on ALL data will be
even larger.
;
_reflns_number_total     4888
_reflns_number_gt     1651
_reflns_threshold_expression     I>2\s(I)
_refine_ls_structure_factor_coef     Fsqd
_refine_ls_matrix_type     full
_refine_ls_R_factor_all     0.1763
_refine_ls_R_factor_gt     0.0473
_refine_ls_wR_factor_gt     0.0806
_refine_ls_wR_factor_ref     0.0993
_refine_ls_goodness_of_fit_ref     0.758
_refine_ls_restrained_S_all     0.758
_refine_ls_number_reflns     4888
_refine_ls_number_parameters     367
_refine_ls_number_restraints     0
_refine_ls_hydrogen_treatment     constr
_refine_ls_weighting_scheme     calc
_refine_ls_weighting_details
                 'calc w=1/[\s^2^(Fo^2^)+(0.0382P)^2^] where P=(Fo^2^+2Fc^2^)/3'
_atom_sites_solution_hydrogens     geom
_atom_sites_solution_primary     direct
_atom_sites_solution_secondary     difmap
_refine_ls_shift/su_max     0.001
_refine_ls_shift/su_mean     0.000
_refine_diff_density_max     0.426
_refine_diff_density_min     -0.389
_refine_ls_extinction_method     none
_refine_ls_extinction_coef     ?
loop_
    _atom_type_symbol
    _atom_type_description
    _atom_type_scat_dispersion_real
    _atom_type_scat_dispersion_imag
    _atom_type_scat_source
    'C' 'C' 0.0033 0.0016
                         'International Tables Vol C Tables 4.2.6.8 and 6.1.1.4'
    'H' 'H' 0.0000 0.0000
                         'International Tables Vol C Tables 4.2.6.8 and 6.1.1.4'
    'N' 'N' 0.0061 0.0033
                         'International Tables Vol C Tables 4.2.6.8 and 6.1.1.4'
    'O' 'O' 0.0106 0.0060
                         'International Tables Vol C Tables 4.2.6.8 and 6.1.1.4'
    'S' 'S' 0.1246 0.1234
                         'International Tables Vol C Tables 4.2.6.8 and 6.1.1.4'
    'Cu' 'Cu' 0.3201 1.2651
                         'International Tables Vol C Tables 4.2.6.8 and 6.1.1.4'
    'Br' 'Br' -0.2901 2.4595
                         'International Tables Vol C Tables 4.2.6.8 and 6.1.1.4'
_computing_data_collection     'APEX2 (Bruker, 2007)'
_computing_cell_refinement     'APEX2 (Bruker, 2007)'
_computing_data_reduction     'APEX2 (Bruker, 2007)'
_computing_structure_solution     'SHELXS97 (Sheldrick, 2008)'
_computing_structure_refinement     'SHELXL97 (Sheldrick, 2008)'
_computing_molecular_graphics     'PLATON (Spek, 2009)'
_computing_publication_material     'SHELXTL (Sheldrick, 2008)'
loop_
    _atom_site_type_symbol
    _atom_site_label
    _atom_site_fract_x
    _atom_site_fract_y
    _atom_site_fract_z
    _atom_site_U_iso_or_equiv
    _atom_site_adp_type
    _atom_site_calc_flag
    _atom_site_refinement_flags
    _atom_site_occupancy
    _atom_site_disorder_assembly
    _atom_site_disorder_group
    Cu Cu1 0.5000 0.5000 0.5000 0.0567(4) Uani d S 1 . .
    Cu Cu2 0.16643(9) 1.01005(8) 0.23932(7) 0.0545(3) Uani d . 1 . .
    Br Br1 0.56422(9) 0.78255(8) 0.70805(6) 0.0780(3) Uani d . 1 . .
    Br Br2 0.20594(10) 0.35954(9) 1.08489(7) 0.0900(4) Uani d . 1 . .
    S S1 0.0325(2) 0.7374(2) 0.34555(18) 0.0589(6) Uani d . 1 . .
    N N1 0.2317(7) 0.9972(6) 0.0858(5) 0.0490(16) Uani d . 1 . .
    N N2 0.0114(6) 1.1303(5) 0.1664(6) 0.0499(17) Uani d . 1 . .
    N N3 0.3009(6) 0.5065(5) 0.5526(5) 0.0539(18) Uani d . 1 . .
    O O1 0.0575(6) 0.6616(5) 0.2703(4) 0.100(2) Uani d . 1 . .
    O O2 -0.0917(5) 0.7223(5) 0.4217(4) 0.0901(18) Uani d . 1 . .
    O O3 0.0319(5) 0.8680(4) 0.2953(4) 0.0853(18) Uani d . 1 . .
    O O4 0.5413(5) 0.4760(5) 0.6422(4) 0.0695(16) Uani d . 1 . .
    O O5 0.1069(5) 1.0634(4) 0.3756(4) 0.0677(16) Uani d . 1 . .
    O O6 0.3395(4) 0.9154(4) 0.2812(3) 0.0529(13) Uani d . 1 . .
    C C1 -0.0981(10) 1.1957(8) 0.2182(6) 0.066(2) Uani d . 1 . .
    H H1 -0.1040 1.1861 0.2929 0.079 Uiso calc R 1 . .
    C C2 -0.2050(8) 1.2792(7) 0.1604(8) 0.070(2) Uani d . 1 . .
    H H2 -0.2822 1.3230 0.1965 0.084 Uiso calc R 1 . .
    C C3 -0.1923(10) 1.2938(8) 0.0521(8) 0.078(3) Uani d . 1 . .
    H H3 -0.2616 1.3488 0.0131 0.094 Uiso calc R 1 . .
    C C4 -0.0822(9) 1.2309(8) -0.0011(7) 0.066(3) Uani d . 1 . .
    H H4 -0.0750 1.2429 -0.0762 0.080 Uiso calc R 1 . .
    C C5 0.0231(9) 1.1459(7) 0.0577(8) 0.056(2) Uani d . 1 . .
    C C6 0.1483(9) 1.0735(7) 0.0102(7) 0.054(2) Uani d . 1 . .
    C C7 0.1860(10) 1.0791(7) -0.0994(7) 0.070(3) Uani d . 1 . .
    H H7 0.1294 1.1312 -0.1507 0.083 Uiso calc R 1 . .
    C C8 0.3088(11) 1.0058(9) -0.1304(7) 0.074(3) Uani d . 1 . .
    H H8 0.3363 1.0089 -0.2041 0.089 Uiso calc R 1 . .
    C C9 0.3919(9) 0.9284(7) -0.0566(8) 0.074(3) Uani d . 1 . .
    H H9 0.4750 0.8777 -0.0781 0.089 Uiso calc R 1 . .
    C C10 0.3483(9) 0.9282(7) 0.0509(7) 0.059(2) Uani d . 1 . .
    H H10 0.4047 0.8760 0.1023 0.071 Uiso calc R 1 . .
    C C11 0.3250(10) 0.4410(6) 0.7469(6) 0.059(2) Uani d . 1 . .
    C C12 0.2482(8) 0.4121(6) 0.8509(6) 0.059(2) Uani d . 1 . .
    H H12 0.1554 0.4079 0.8578 0.071 Uiso calc R 1 . .
    C C13 0.3108(9) 0.3899(6) 0.9436(5) 0.058(2) Uani d . 1 . .
    C C14 0.4491(9) 0.3968(7) 0.9313(7) 0.069(2) Uani d . 1 . .
    H H14 0.4903 0.3812 0.9939 0.083 Uiso calc R 1 . .
    C C15 0.5277(8) 0.4253(6) 0.8325(7) 0.061(2) Uani d . 1 . .
    H H15 0.6201 0.4296 0.8276 0.073 Uiso calc R 1 . .
    C C16 0.4641(9) 0.4487(7) 0.7348(7) 0.056(2) Uani d . 1 . .
    C C17 0.2491(7) 0.4750(5) 0.6544(6) 0.048(2) Uani d . 1 . .
    H H17 0.1547 0.4741 0.6694 0.057 Uiso calc R 1 . .
    C C18 0.1956(7) 0.5436(6) 0.4753(5) 0.056(2) Uani d . 1 . .
    H H18A 0.1090 0.5212 0.5143 0.067 Uiso calc R 1 . .
    H H18B 0.2284 0.4991 0.4186 0.067 Uiso calc R 1 . .
    C C19 0.1708(7) 0.6813(6) 0.4242(5) 0.058(2) Uani d . 1 . .
    H H19A 0.2551 0.7010 0.3781 0.070 Uiso calc R 1 . .
    H H19B 0.1517 0.7245 0.4816 0.070 Uiso calc R 1 . .
    C C20 0.3051(8) 0.9405(7) 0.4636(6) 0.0427(19) Uani d . 1 . .
    C C21 0.3588(8) 0.9097(6) 0.5629(6) 0.052(2) Uani d . 1 . .
    H H21 0.3079 0.9415 0.6208 0.062 Uiso calc R 1 . .
    C C22 0.4862(9) 0.8328(7) 0.5734(6) 0.053(2) Uani d . 1 . .
    C C23 0.5646(8) 0.7859(6) 0.4863(7) 0.058(2) Uani d . 1 . .
    H H23 0.6518 0.7343 0.4951 0.069 Uiso calc R 1 . .
    C C24 0.5151(8) 0.8146(6) 0.3881(5) 0.051(2) Uani d . 1 . .
    H H24 0.5683 0.7829 0.3309 0.061 Uiso calc R 1 . .
    C C25 0.3833(8) 0.8923(6) 0.3751(7) 0.0455(19) Uani d . 1 . .
    C C26 0.1759(9) 1.0241(7) 0.4569(6) 0.067(2) Uani d . 1 . .
    H H26 0.1361 1.0541 0.5181 0.080 Uiso calc R 1 . .
    O O1W -0.0713(9) 0.6212(10) 0.6775(8) 0.101(4) Uani d P 0.50 . .
    H H1WA -0.1452 0.6481 0.7125 0.152 Uiso d PR 0.50 . .
    H H1WB -0.0587 0.6569 0.6109 0.152 Uiso d PR 0.50 . .
loop_
    _atom_site_aniso_label
    _atom_site_aniso_U_11
    _atom_site_aniso_U_22
    _atom_site_aniso_U_33
    _atom_site_aniso_U_12
    _atom_site_aniso_U_13
    _atom_site_aniso_U_23
    Cu1 0.0656(10) 0.0561(9) 0.0502(9) -0.0107(8) -0.0282(8) -0.0044(7)
    Cu2 0.0598(7) 0.0578(7) 0.0444(6) -0.0086(5) -0.0168(5) -0.0072(5)
    Br1 0.0910(7) 0.0913(7) 0.0530(6) -0.0181(6) -0.0290(5) -0.0083(5)
    Br2 0.1119(8) 0.1085(8) 0.0554(6) -0.0490(7) -0.0213(6) -0.0006(5)
    S1 0.0574(16) 0.0591(17) 0.0571(15) -0.0124(13) -0.0245(13) 0.0013(13)
    N1 0.057(5) 0.045(4) 0.049(4) -0.012(4) -0.015(4) -0.012(4)
    N2 0.045(5) 0.050(5) 0.057(5) -0.010(4) -0.012(4) -0.014(4)
    N3 0.074(5) 0.052(4) 0.037(4) -0.019(4) -0.028(4) 0.005(3)
    O1 0.132(5) 0.107(5) 0.067(4) 0.007(4) -0.059(4) -0.029(4)
    O2 0.059(4) 0.080(4) 0.116(5) -0.014(3) -0.006(4) -0.005(4)
    O3 0.083(4) 0.060(4) 0.102(4) -0.023(3) -0.058(3) 0.033(3)
    O4 0.061(4) 0.094(4) 0.055(4) -0.011(3) -0.022(3) -0.018(3)
    O5 0.068(4) 0.086(4) 0.045(3) 0.003(3) -0.016(3) -0.021(3)
    O6 0.061(3) 0.059(3) 0.044(3) -0.011(3) -0.019(3) -0.013(3)
    C1 0.077(7) 0.069(7) 0.054(6) -0.028(6) -0.016(6) -0.004(5)
    C2 0.063(6) 0.057(6) 0.090(7) -0.014(5) -0.024(6) -0.010(6)
    C3 0.070(7) 0.075(7) 0.085(8) 0.008(6) -0.041(6) -0.013(6)
    C4 0.060(6) 0.089(7) 0.058(6) -0.016(6) -0.026(6) -0.016(6)
    C5 0.060(7) 0.048(6) 0.064(7) -0.020(5) -0.025(6) -0.004(5)
    C6 0.064(7) 0.043(6) 0.057(6) -0.015(5) -0.017(6) -0.006(5)
    C7 0.103(8) 0.062(7) 0.040(6) -0.016(6) -0.017(6) -0.003(5)
    C8 0.109(9) 0.076(7) 0.043(6) -0.032(6) 0.007(6) -0.025(6)
    C9 0.083(7) 0.068(7) 0.067(7) -0.007(5) -0.013(6) -0.016(6)
    C10 0.052(6) 0.066(6) 0.054(6) -0.004(5) -0.013(5) -0.009(5)
    C11 0.085(7) 0.058(6) 0.035(5) -0.014(5) -0.022(5) -0.005(4)
    C12 0.075(6) 0.047(5) 0.061(6) -0.014(5) -0.022(5) -0.013(5)
    C13 0.093(7) 0.048(5) 0.032(5) -0.021(5) -0.015(5) 0.001(4)
    C14 0.061(6) 0.086(7) 0.064(6) -0.016(5) -0.024(5) -0.014(5)
    C15 0.062(6) 0.063(6) 0.063(6) -0.013(5) -0.025(5) -0.012(5)
    C16 0.063(7) 0.047(6) 0.060(7) -0.001(5) -0.027(6) -0.011(5)
    C17 0.051(5) 0.027(5) 0.068(6) -0.002(4) -0.033(5) -0.004(4)
    C18 0.065(5) 0.048(5) 0.062(5) -0.018(4) -0.040(4) 0.001(4)
    C19 0.061(6) 0.051(5) 0.056(5) -0.007(4) -0.031(4) 0.008(4)
    C20 0.037(5) 0.041(5) 0.052(6) 0.002(4) -0.011(5) -0.021(4)
    C21 0.052(6) 0.051(6) 0.054(6) -0.016(5) 0.001(5) -0.019(4)
    C22 0.057(6) 0.059(6) 0.047(5) -0.013(5) -0.019(5) -0.011(4)
    C23 0.049(6) 0.047(5) 0.074(6) 0.004(4) -0.017(5) -0.017(5)
    C24 0.062(6) 0.050(5) 0.044(5) -0.010(5) -0.018(5) -0.014(4)
    C25 0.046(6) 0.035(5) 0.055(6) -0.004(4) -0.014(5) -0.009(4)
    C26 0.085(7) 0.069(6) 0.046(6) -0.014(6) 0.003(5) -0.025(5)
    O1W 0.071(8) 0.148(11) 0.085(8) 0.006(7) 0.019(7) -0.076(8)
_geom_special_details
;
 All esds (except the esd in the dihedral angle between two l.s. planes)
 are estimated using the full covariance matrix.  The cell esds are taken
 into account individually in the estimation of esds in distances, angles
 and torsion angles; correlations between esds in cell parameters are only
 used when they are defined by crystal symmetry.  An approximate (isotropic)
 treatment of cell esds is used for estimating esds involving l.s. planes.
;
loop_
    _geom_bond_atom_site_label_1
    _geom_bond_atom_site_label_2
    _geom_bond_site_symmetry_2
    _geom_bond_distance
    _geom_bond_publ_flag
    Cu1 O4 . 1.889(5) ?
    Cu1 O4 2_666 1.889(5) ?
    Cu1 N3 . 1.967(6) ?
    Cu1 N3 2_666 1.967(6) ?
    Cu2 O6 . 1.886(4) ?
    Cu2 O5 . 1.963(5) ?
    Cu2 N2 . 1.986(6) ?
    Cu2 N1 . 1.996(6) ?
    Cu2 O3 . 2.249(5) ?
    Br1 C22 . 1.922(7) ?
    Br2 C13 . 1.901(7) ?
    S1 O1 . 1.431(5) ?
    S1 O2 . 1.441(5) ?
    S1 O3 . 1.449(4) ?
    S1 C19 . 1.758(6) ?
    N1 C10 . 1.314(8) ?
    N1 C6 . 1.369(8) ?
    N2 C1 . 1.341(8) ?
    N2 C5 . 1.348(8) ?
    N3 C17 . 1.296(7) ?
    N3 C18 . 1.495(7) ?
    O4 C16 . 1.292(8) ?
    O5 C26 . 1.280(7) ?
    O6 C25 . 1.303(7) ?
    C1 C2 . 1.415(9) ?
    C1 H1 . 0.9300 ?
    C2 C3 . 1.343(9) ?
    C2 H2 . 0.9300 ?
    C3 C4 . 1.339(9) ?
    C3 H3 . 0.9300 ?
    C4 C5 . 1.416(9) ?
    C4 H4 . 0.9300 ?
    C5 C6 . 1.449(10) ?
    C6 C7 . 1.379(9) ?
    C7 C8 . 1.363(9) ?
    C7 H7 . 0.9300 ?
    C8 C9 . 1.356(9) ?
    C8 H8 . 0.9300 ?
    C9 C10 . 1.370(9) ?
    C9 H9 . 0.9300 ?
    C10 H10 . 0.9300 ?
    C11 C16 . 1.395(10) ?
    C11 C12 . 1.403(9) ?
    C11 C17 . 1.449(8) ?
    C12 C13 . 1.389(8) ?
    C12 H12 . 0.9300 ?
    C13 C14 . 1.385(9) ?
    C14 C15 . 1.359(9) ?
    C14 H14 . 0.9300 ?
    C15 C16 . 1.450(9) ?
    C15 H15 . 0.9300 ?
    C17 H17 . 0.9300 ?
    C18 C19 . 1.502(7) ?
    C18 H18A . 0.9700 ?
    C18 H18B . 0.9700 ?
    C19 H19A . 0.9700 ?
    C19 H19B . 0.9700 ?
    C20 C26 . 1.404(9) ?
    C20 C21 . 1.404(8) ?
    C20 C25 . 1.421(9) ?
    C21 C22 . 1.362(8) ?
    C21 H21 . 0.9300 ?
    C22 C23 . 1.400(9) ?
    C23 C24 . 1.373(8) ?
    C23 H23 . 0.9300 ?
    C24 C25 . 1.405(8) ?
    C24 H24 . 0.9300 ?
    C26 H26 . 0.9300 ?
    O1W H1WA . 0.8251 ?
    O1W H1WB . 0.8381 ?
loop_
    _geom_angle_atom_site_label_1
    _geom_angle_atom_site_label_2
    _geom_angle_atom_site_label_3
    _geom_angle_site_symmetry_1
    _geom_angle_site_symmetry_3
    _geom_angle
    _geom_angle_publ_flag
    O4 Cu1 O4 . 2_666 180.0000(10)
                                 ?
    O4 Cu1 N3 . . 92.1(2) ?
    O4 Cu1 N3 2_666 . 87.9(2) ?
    O4 Cu1 N3 . 2_666 87.9(2) ?
    O4 Cu1 N3 2_666 2_666 92.1(2) ?
    N3 Cu1 N3 . 2_666 180.0(3) ?
    O6 Cu2 O5 . . 93.61(19) ?
    O6 Cu2 N2 . . 166.7(2) ?
    O5 Cu2 N2 . . 93.4(3) ?
    O6 Cu2 N1 . . 90.5(2) ?
    O5 Cu2 N1 . . 166.5(2) ?
    N2 Cu2 N1 . . 80.3(3) ?
    O6 Cu2 O3 . . 102.37(17) ?
    O5 Cu2 O3 . . 91.9(2) ?
    N2 Cu2 O3 . . 88.68(19) ?
    N1 Cu2 O3 . . 99.8(2) ?
    O1 S1 O2 . . 111.7(4) ?
    O1 S1 O3 . . 114.7(3) ?
    O2 S1 O3 . . 110.9(3) ?
    O1 S1 C19 . . 106.6(3) ?
    O2 S1 C19 . . 105.8(3) ?
    O3 S1 C19 . . 106.4(3) ?
    C10 N1 C6 . . 118.0(7) ?
    C10 N1 Cu2 . . 126.4(6) ?
    C6 N1 Cu2 . . 115.5(6) ?
    C1 N2 C5 . . 120.3(7) ?
    C1 N2 Cu2 . . 124.1(6) ?
    C5 N2 Cu2 . . 115.6(6) ?
    C17 N3 C18 . . 113.8(6) ?
    C17 N3 Cu1 . . 124.5(5) ?
    C18 N3 Cu1 . . 121.6(4) ?
    S1 O3 Cu2 . . 143.6(3) ?
    C16 O4 Cu1 . . 129.1(5) ?
    C26 O5 Cu2 . . 124.1(5) ?
    C25 O6 Cu2 . . 127.8(5) ?
    N2 C1 C2 . . 120.6(8) ?
    N2 C1 H1 . . 119.7 ?
    C2 C1 H1 . . 119.7 ?
    C3 C2 C1 . . 118.5(9) ?
    C3 C2 H2 . . 120.7 ?
    C1 C2 H2 . . 120.7 ?
    C4 C3 C2 . . 121.5(9) ?
    C4 C3 H3 . . 119.3 ?
    C2 C3 H3 . . 119.3 ?
    C3 C4 C5 . . 119.7(8) ?
    C3 C4 H4 . . 120.1 ?
    C5 C4 H4 . . 120.1 ?
    N2 C5 C4 . . 119.3(8) ?
    N2 C5 C6 . . 115.3(8) ?
    C4 C5 C6 . . 125.3(9) ?
    N1 C6 C7 . . 121.1(8) ?
    N1 C6 C5 . . 113.3(8) ?
    C7 C6 C5 . . 125.6(9) ?
    C8 C7 C6 . . 117.9(8) ?
    C8 C7 H7 . . 121.0 ?
    C6 C7 H7 . . 121.0 ?
    C9 C8 C7 . . 121.8(9) ?
    C9 C8 H8 . . 119.1 ?
    C7 C8 H8 . . 119.1 ?
    C8 C9 C10 . . 117.1(8) ?
    C8 C9 H9 . . 121.4 ?
    C10 C9 H9 . . 121.4 ?
    N1 C10 C9 . . 124.0(8) ?
    N1 C10 H10 . . 118.0 ?
    C9 C10 H10 . . 118.0 ?
    C16 C11 C12 . . 120.9(7) ?
    C16 C11 C17 . . 122.1(7) ?
    C12 C11 C17 . . 116.7(8) ?
    C13 C12 C11 . . 120.0(7) ?
    C13 C12 H12 . . 120.0 ?
    C11 C12 H12 . . 120.0 ?
    C14 C13 C12 . . 119.0(7) ?
    C14 C13 Br2 . . 120.3(6) ?
    C12 C13 Br2 . . 120.7(7) ?
    C15 C14 C13 . . 123.3(7) ?
    C15 C14 H14 . . 118.4 ?
    C13 C14 H14 . . 118.4 ?
    C14 C15 C16 . . 118.5(7) ?
    C14 C15 H15 . . 120.7 ?
    C16 C15 H15 . . 120.7 ?
    O4 C16 C11 . . 124.6(7) ?
    O4 C16 C15 . . 117.0(8) ?
    C11 C16 C15 . . 118.3(8) ?
    N3 C17 C11 . . 125.8(7) ?
    N3 C17 H17 . . 117.1 ?
    C11 C17 H17 . . 117.1 ?
    N3 C18 C19 . . 110.6(5) ?
    N3 C18 H18A . . 109.5 ?
    C19 C18 H18A . . 109.5 ?
    N3 C18 H18B . . 109.5 ?
    C19 C18 H18B . . 109.5 ?
    H18A C18 H18B . . 108.1 ?
    C18 C19 S1 . . 114.0(4) ?
    C18 C19 H19A . . 108.7 ?
    S1 C19 H19A . . 108.7 ?
    C18 C19 H19B . . 108.7 ?
    S1 C19 H19B . . 108.7 ?
    H19A C19 H19B . . 107.6 ?
    C26 C20 C21 . . 116.3(8) ?
    C26 C20 C25 . . 123.4(7) ?
    C21 C20 C25 . . 120.3(7) ?
    C22 C21 C20 . . 119.2(7) ?
    C22 C21 H21 . . 120.4 ?
    C20 C21 H21 . . 120.4 ?
    C21 C22 C23 . . 120.9(7) ?
    C21 C22 Br1 . . 121.7(6) ?
    C23 C22 Br1 . . 117.4(7) ?
    C24 C23 C22 . . 121.2(7) ?
    C24 C23 H23 . . 119.4 ?
    C22 C23 H23 . . 119.4 ?
    C23 C24 C25 . . 119.3(7) ?
    C23 C24 H24 . . 120.3 ?
    C25 C24 H24 . . 120.3 ?
    O6 C25 C24 . . 117.2(7) ?
    O6 C25 C20 . . 123.7(7) ?
    C24 C25 C20 . . 119.1(7) ?
    O5 C26 C20 . . 127.0(7) ?
    O5 C26 H26 . . 116.5 ?
    C20 C26 H26 . . 116.5 ?
    H1WA O1W H1WB . . 116.5 ?
loop_
    _geom_hbond_atom_site_label_D
    _geom_hbond_atom_site_label_H
    _geom_hbond_atom_site_label_A
    _geom_hbond_site_symmetry_A
    _geom_hbond_distance_DH
    _geom_hbond_distance_HA
    _geom_hbond_distance_DA
    _geom_hbond_angle_DHA
    O1W H1WB O2 . 0.84 2.40 3.197(11) 158.5
    O1W H1WA Br2 2_567 0.83 2.55 3.145(9) 130.3
    C4 H4 O1 2_575 0.93 2.42 3.316(9) 162.5
    C23 H23 O2 1_655 0.93 2.54 3.324(9) 141.8
data_global
_journal_date_recd_electronic     2009-04-11
_journal_date_accepted     2009-04-16
_journal_name_full     'Acta Crystallographica, Section E'
_journal_year     2009
_journal_volume     65
_journal_issue      5
_journal_page_first     m552
_journal_page_last     m552
_journal_paper_category     QM
_journal_coeditor_code     DN2446
_publ_contact_author_name     'Ling Zhang'
_publ_contact_author_address
;
Department of Chemistry, Lishui University,
323000 Lishui, Zhejiang
P.R. China
;
_publ_contact_author_email     'zhangling2005@126.com'
_publ_contact_author_fax     '86 571-88303552'
_publ_contact_author_phone     '86 571-88303556'
_publ_section_title
;\
Bis(2,2'-bipyridyl)-1\k^2^<i>N</i>,<i>N</i>';3\k^2^<i>N</i>,<i>N</i>'-bis(4-\
bromo-2-formylphenolato)-1\k^2^<i>O</i>,<i>O</i>';3\k^2^<i>O</i>,<i>O</i>'-\
bis[\m-2-(5-bromo-2-oxidobenzylideneamino)ethanesulfonato]-1:2\k^3^<i>O</i>:\
<i>N</i>,<i>O</i>^2^;2:3\k^3^<i>N</i>,<i>O</i>^2^:<i>O</i>-tricopper(II)
monohydrate
;
loop_
    _publ_author_name
    _publ_author_footnote
    _publ_author_address
    'Ling Zhang' .
;
Department of Chemistry
Lishui University
323000 Lishui
Zhejiang
People's Republic of China
;
