# Supplementary material for: Bis(2,2′-bipyrid­yl)-1κ2 N,N′;3κ2 N,N′-bis­(4-bromo-2-formyl­phenolato)-1κ2 O,O′;3κ2 O,O′-bis­[μ-2-(5-bromo-2-oxidobenzylidene­amino)­ethane­sul­fon­ato]-1:2κ3 O:N,O 2;2:3κ3 N,O 2:O-tricopper(II) monohydrate
Source: Acta Crystallogr Sect E Struct Rep Online. 2009 Apr 22;65(Pt 5):m552. doi: 10.1107/S1600536809014263 (PMC2977599; doi:10.1107/S1600536809014263)
Supplement: Supplementary file 2 [file e-65-0m552-Isup2.hkl]

#
# h,k,l, Fc-squared, Fo-squared, sigma(Fo-squared) and status flag
#
data_I
_shelx_title ' I in space group P -1'
_shelx_refln_list_code          4
_shelx_F_calc_maximum      326.85
_exptl_crystal_F_000       759.00
_reflns_d_resolution_high  0.8347
 
loop_
 _symmetry_equiv_pos_as_xyz
 'x, y, z'
 '-x, -y, -z'
 
_cell_length_a    10.0310
_cell_length_b    11.4800
_cell_length_c    12.9130
_cell_angle_alpha  73.130
_cell_angle_beta   78.580
_cell_angle_gamma  75.240
 
_shelx_F_squared_multiplier     1.000
 
loop_
 _refln_index_h
 _refln_index_k
 _refln_index_l
 _refln_F_squared_calc
 _refln_F_squared_meas
 _refln_F_squared_sigma
 _refln_observed_status
   2   0   0      485.43      431.62     23.81 o
   3   0   0    11802.22    11721.09     99.36 o
   4   0   0     1114.50     1185.91     46.08 o
   5   0   0     1109.99     1104.94     58.76 o
   6   0   0     1475.46     1500.61    116.78 o
   7   0   0       24.79        8.17     60.89 o
   8   0   0      498.62      427.35    108.20 o
   9   0   0        0.01       94.72    127.70 o
  10   0   0        1.21      102.87    210.77 o
  11   0   0        9.86      -61.05    242.42 o
 -11   1   0        5.56      -18.23    244.99 o
 -10   1   0        1.69      -76.82    207.53 o
  -9   1   0      218.87      265.81    134.03 o
  -8   1   0      111.95      140.18    111.26 o
  -7   1   0      492.08      605.97    101.96 o
  -6   1   0       37.41       58.16     49.69 o
  -5   1   0     3015.56     3303.24     79.93 o
  -4   1   0    24929.03    24516.38    188.75 o
  -3   1   0     1634.73     1574.17     93.46 o
  -2   1   0     1834.05     1714.17     74.70 o
  -1   1   0     9916.24    10360.06    196.88 o
   0   1   0     1235.14     1052.32     31.99 o
   1   1   0      638.40      619.77     25.16 o
   2   1   0      274.74      226.26     26.73 o
   3   1   0      697.50      694.34     27.88 o
   4   1   0       18.82       -4.02     27.33 o
   5   1   0        7.22       38.31     36.59 o
   6   1   0     2574.78     2634.57    100.60 o
   7   1   0      940.12     1044.56    130.77 o
   8   1   0       43.44       52.86     77.60 o
   9   1   0       26.61       21.84    118.77 o
  10   1   0      155.19      298.33    208.77 o
  11   1   0       83.76       53.00    231.13 o
 -11   2   0        0.42       53.90    267.35 o
 -10   2   0        0.39        9.95    209.76 o
  -9   2   0      177.10       28.96    158.45 o
  -8   2   0      618.38      686.76    124.19 o
  -7   2   0        1.48      -29.81     95.20 o
  -6   2   0     1064.40      975.28    141.75 o
  -5   2   0      251.51      265.01     58.68 o
  -4   2   0      858.06      899.01     75.35 o
  -3   2   0       72.17      100.15     26.75 o
  -2   2   0     3767.16     4081.95    171.98 o
  -1   2   0     9996.75    10658.96    103.03 o
   0   2   0     3343.62     3588.90     39.33 o
   1   2   0     1051.09      916.47     51.68 o
   2   2   0    23415.45    23591.94    165.39 o
   3   2   0     6415.92     6180.39     68.53 o
   4   2   0      193.45      135.21     30.48 o
   5   2   0     1455.61     1490.23     49.46 o
   6   2   0     8347.06     8446.18    161.25 o
   7   2   0      181.40      164.61     58.93 o
   8   2   0       34.75      -23.37     76.79 o
   9   2   0      520.73      572.03    130.61 o
  10   2   0        3.62      -20.52    137.20 o
  11   2   0        2.66      -10.40    236.15 o
 -10   3   0        6.02       84.42    219.38 o
  -9   3   0       10.80      -77.83    169.40 o
  -8   3   0       57.42       34.20    116.24 o
  -7   3   0       24.43       32.37     96.06 o
  -6   3   0      944.71      994.80    142.18 o
  -5   3   0     1118.21     1166.82     81.90 o
  -4   3   0      888.86      852.18     51.00 o
  -3   3   0     6076.46     5861.60    131.29 o
  -2   3   0      353.91      328.69     42.75 o
  -1   3   0    22475.98    22661.82    314.33 o
   0   3   0      593.34      593.47     39.62 o
   1   3   0     7759.79     7471.23     68.78 o
   2   3   0    87717.65    85524.07    548.40 o
   3   3   0      229.77      204.00     28.84 o
   4   3   0     2574.93     2662.75     74.40 o
   5   3   0     3204.11     3365.30    133.08 o
   6   3   0       41.68       22.32     47.80 o
   7   3   0      330.19      323.06     59.55 o
   8   3   0      830.95      763.06     84.34 o
   9   3   0      123.34       19.49     89.96 o
  10   3   0       16.12       52.54    111.87 o
 -10   4   0       58.38      -48.08    229.34 o
  -9   4   0       73.01        1.78    198.03 o
  -8   4   0      115.33       98.42    131.73 o
  -7   4   0       13.58       13.32    113.83 o
  -6   4   0       66.32      121.36     93.97 o
  -5   4   0      729.42      836.98    169.96 o
  -4   4   0        0.82       24.28     55.20 o
  -3   4   0     5043.17     5114.02     92.89 o
  -2   4   0    10024.72     9762.80    170.45 o
  -1   4   0     2204.58     2285.94     78.99 o
   0   4   0     4503.61     4753.04     67.14 o
   1   4   0       59.51       36.72     33.19 o
   2   4   0     5294.48     5674.96     64.95 o
   3   4   0     1289.94     1306.66     58.64 o
   4   4   0        4.18        9.16     35.70 o
   5   4   0        6.56        4.75     41.85 o
   6   4   0        8.56      -16.27     50.30 o
   7   4   0      971.85     1017.44     71.67 o
   8   4   0       24.81       29.71     78.42 o
   9   4   0       63.33       58.51    106.92 o
  10   4   0        1.60       45.27    132.15 o
  11   4   0       23.26       26.16    235.38 o
  -9   5   0        0.20       78.05    225.65 o
  -8   5   0      155.61       28.41    190.42 o
  -7   5   0      105.36      229.79    143.12 o
  -6   5   0      795.37      765.96    161.07 o
  -5   5   0      103.52       32.91     87.96 o
  -4   5   0      541.48      593.92     84.83 o
  -3   5   0      291.90      264.52     59.07 o
  -2   5   0      124.73      102.06     39.91 o
  -1   5   0      478.78      461.09     63.89 o
   0   5   0      484.78      476.82     38.37 o
   1   5   0        2.47       10.83     31.72 o
   2   5   0      164.21      237.18     55.86 o
   3   5   0     8202.12     8189.76    103.31 o
   4   5   0        6.41       -4.38     38.21 o
   5   5   0      808.89      784.12     53.95 o
   6   5   0      664.74      729.20     82.60 o
   7   5   0     1305.33     1340.58    131.93 o
   8   5   0     1112.48     1291.61    107.91 o
   9   5   0        9.64      -48.91    109.78 o
  10   5   0        1.89       24.01    131.89 o
  11   5   0      211.34      428.71    184.61 o
  -9   6   0      120.76       52.78    244.77 o
  -8   6   0       25.07       24.27    216.14 o
  -7   6   0       95.41      111.12    126.98 o
  -6   6   0      391.87      381.27    148.50 o
  -5   6   0       48.79       54.22    100.99 o
  -4   6   0      573.48      472.33    132.06 o
  -3   6   0     1133.68     1116.29    158.84 o
  -2   6   0      140.68       68.31     62.59 o
  -1   6   0     3711.36     4181.07    171.20 o
   0   6   0      477.09      363.75     46.32 o
   1   6   0     2018.42     2085.06    101.92 o
   2   6   0      818.39      736.06     47.59 o
   3   6   0     5795.02     5831.06    109.94 o
   4   6   0     9723.01     9875.02    318.92 o
   5   6   0      145.62       90.62     61.27 o
   6   6   0      216.53      294.75     75.18 o
   7   6   0     1054.31     1208.32    100.12 o
   8   6   0        0.46       14.79    100.74 o
   9   6   0       44.11       36.23    116.66 o
  10   6   0       29.04       92.41    137.88 o
  11   6   0        3.03      -78.50    158.36 o
  -8   7   0       12.15      -73.01    235.71 o
  -7   7   0       17.62       40.13    153.75 o
  -6   7   0      345.82      581.08    138.39 o
  -5   7   0       77.70      143.64    115.46 o
  -4   7   0       20.15       50.71     98.42 o
  -3   7   0       61.63       83.11     89.01 o
  -2   7   0       67.79      116.24     77.75 o
  -1   7   0     2985.89     3271.21    158.71 o
   0   7   0      664.03      648.95     77.18 o
   1   7   0     2672.57     2967.80    140.89 o
   2   7   0      130.56      158.36     77.20 o
   3   7   0       53.76       67.85     64.83 o
   4   7   0       41.94       17.74     70.06 o
   5   7   0      217.96      145.45     73.64 o
   6   7   0       32.44      109.35     85.00 o
   7   7   0       59.75       57.44     97.37 o
   8   7   0        5.09      -38.89    108.21 o
   9   7   0      409.71      442.77    131.51 o
  10   7   0       24.72      -21.11    143.75 o
  11   7   0        8.23      210.79    171.60 o
  -7   8   0        0.04       -5.81    251.48 o
  -6   8   0       90.09      111.04    147.25 o
  -5   8   0       60.61      -10.47    129.67 o
  -4   8   0      585.69      522.34    119.07 o
  -3   8   0       74.72       84.15    101.35 o
  -2   8   0       83.36        8.53     93.38 o
  -1   8   0      362.36      153.15     81.88 o
   0   8   0     1149.82     1351.01    143.84 o
   1   8   0      371.21      305.18     87.55 o
   2   8   0       60.87       27.53     81.10 o
   3   8   0      120.49       50.33     85.39 o
   4   8   0       18.24      -14.36     85.26 o
   5   8   0     2180.70     2613.49    172.53 o
   6   8   0      296.78      297.42    100.97 o
   7   8   0        1.46      -59.75     95.08 o
   8   8   0       17.76      -34.01    117.21 o
   9   8   0       74.21       68.65    135.77 o
  10   8   0      107.25      277.65    185.68 o
  -6   9   0        0.30       63.06    171.04 o
  -5   9   0       15.13       -4.44    146.74 o
  -4   9   0      232.06      189.49    133.64 o
  -3   9   0      241.53      280.73    125.69 o
  -2   9   0        4.36        6.59    109.01 o
  -1   9   0      214.64      159.45    142.56 o
   0   9   0      120.01      -30.86    142.56 o
   1   9   0      427.81      466.85    101.61 o
   2   9   0      225.58      245.22     98.66 o
   3   9   0        2.89      -10.41     97.25 o
   4   9   0        8.40      -44.52    101.62 o
   5   9   0     1505.89     1853.53    137.86 o
   6   9   0      264.34      397.57    114.84 o
   7   9   0       71.45       47.91    114.23 o
   8   9   0       12.46       63.66    132.24 o
   9   9   0       35.90      105.32    159.62 o
  10   9   0       11.18       -1.18    165.42 o
  -5  10   0        0.12      146.17    181.30 o
  -4  10   0       63.00       -7.07    159.59 o
  -3  10   0       53.16      -60.38    205.75 o
  -2  10   0      118.46      241.53    197.69 o
  -1  10   0       46.64       15.76    179.13 o
   0  10   0      234.19      147.26    166.94 o
   1  10   0      556.89      155.09    157.21 o
   2  10   0       67.42       88.43    111.81 o
   3  10   0      592.25      575.55    123.02 o
   4  10   0        8.20       -8.82    115.36 o
   5  10   0       97.51       57.97    126.32 o
   6  10   0       43.40      -27.25    114.27 o
   7  10   0       29.51      -34.48    131.97 o
   8  10   0       11.58       22.62    146.16 o
   9  10   0       47.48       88.13    161.23 o
  -4  11   0       33.73      -58.81    267.24 o
  -3  11   0        1.49       33.55    239.18 o
  -2  11   0      148.34      168.40    230.56 o
  -1  11   0      237.18      123.56    203.62 o
   0  11   0       62.27      -20.13    191.77 o
   1  11   0       16.78       27.06    163.47 o
   2  11   0      184.66      -36.23    177.79 o
   3  11   0      133.89      178.06    134.40 o
   4  11   0       19.55      -18.53    135.16 o
   5  11   0       67.64       85.51    143.71 o
   6  11   0       92.85       22.08    127.17 o
   7  11   0      248.36       35.73    147.30 o
   8  11   0       49.61      -15.99    160.13 o
  -2  12   0        2.60      -89.00    249.46 o
  -1  12   0        6.71       70.45    237.16 o
   0  12   0       54.50      103.88    230.00 o
   1  12   0        7.58       48.97    213.68 o
   2  12   0       55.58       90.35    207.53 o
   3  12   0        2.67       28.09    147.96 o
   4  12   0       25.29       92.44    159.13 o
   5  12   0        5.72      -50.22    150.24 o
   6  12   0       92.46       95.08    158.37 o
   1  13   0        0.20       86.54    251.59 o
   2  13   0      157.45       63.62    245.78 o
   3  13   0       15.39       -1.12    252.04 o
   4  13   0       42.34       99.79    173.24 o
  -6 -12   1       73.52      242.42    263.66 o
  -5 -12   1        0.12      106.39    176.58 o
  -4 -12   1       11.56      -73.91    163.87 o
  -3 -12   1       83.14       87.89    214.69 o
  -2 -12   1       65.13       84.87    214.91 o
  -1 -12   1       84.86      -46.40    225.31 o
   0 -12   1        0.03        7.72    239.29 o
   1 -12   1        4.42     -105.55    246.55 o
  -7 -11   1       23.58       51.87    152.83 o
  -6 -11   1      215.08      109.69    217.37 o
  -5 -11   1        0.07      -47.64    144.30 o
  -4 -11   1       19.86      -43.85    147.09 o
  -3 -11   1      547.77      520.56    247.39 o
  -2 -11   1      109.66      101.65    169.29 o
  -1 -11   1       34.47      -15.65    193.67 o
   0 -11   1      244.85      109.47    179.35 o
   1 -11   1      100.96      113.16    218.16 o
   2 -11   1      139.85      325.61    241.64 o
   3 -11   1       14.67     -159.22    246.55 o
  -8 -10   1       15.25       -9.19    144.79 o
  -7 -10   1      476.88      539.94    182.10 o
  -6 -10   1       54.35      -13.36    119.12 o
  -5 -10   1       17.67      -49.88    126.82 o
  -4 -10   1      468.85      428.19    123.36 o
  -3 -10   1       52.34      -23.91    109.91 o
  -2 -10   1        9.52        3.48    115.85 o
  -1 -10   1      277.82       16.77    167.73 o
   0 -10   1       39.04       76.03    176.67 o
   1 -10   1        0.93       45.95    171.42 o
   2 -10   1        4.91      -27.28    177.57 o
   3 -10   1        4.31       25.94    215.14 o
   4 -10   1      114.56       97.39    241.19 o
   5 -10   1       63.34       55.88    178.73 o
  -9  -9   1       17.65       -1.66    143.18 o
  -8  -9   1       70.81      132.99    139.31 o
  -7  -9   1      159.37      208.72    119.27 o
  -6  -9   1       15.78       40.55    112.59 o
  -5  -9   1      345.47      187.61    111.76 o
  -4  -9   1       49.08       62.91    111.17 o
  -3  -9   1      110.19      187.56    106.14 o
  -2  -9   1       44.80       88.56     95.44 o
  -1  -9   1      179.03      263.53    105.89 o
   0  -9   1      179.38      109.24    141.00 o
   1  -9   1      162.95      -32.42    162.14 o
   2  -9   1       62.01      -59.04    175.33 o
   3  -9   1      124.17       83.47    123.67 o
   4  -9   1      424.92      590.14    146.99 o
   5  -9   1       12.43      -33.36    159.64 o
   6  -9   1      150.83      282.21    177.03 o
 -10  -8   1        2.78       33.09    150.27 o
  -9  -8   1        1.92       -9.21    140.12 o
  -8  -8   1       16.44       15.63    122.00 o
  -7  -8   1       62.31       60.25    111.19 o
  -6  -8   1     1194.51     1155.49    117.66 o
  -5  -8   1       17.12       69.80     96.51 o
  -4  -8   1      955.75     1284.69    113.66 o
  -3  -8   1      244.87      225.32     87.61 o
  -2  -8   1        0.16      -35.39     88.62 o
  -1  -8   1     2637.71     2942.92    195.46 o
   0  -8   1       19.30      -32.04     90.55 o
   1  -8   1       74.44       24.49     84.93 o
   2  -8   1     2814.91     2680.40    413.05 o
   3  -8   1        3.85       12.95    106.09 o
   4  -8   1       64.93       28.81    119.80 o
   5  -8   1      161.02       84.98    135.01 o
   6  -8   1       19.69       13.36    153.04 o
   7  -8   1       48.64      -29.76    170.39 o
 -10  -7   1       29.82       -0.75    140.56 o
  -9  -7   1       67.25      -14.29    126.60 o
  -8  -7   1      613.26      393.39    117.00 o
  -7  -7   1      304.24      165.07    103.06 o
  -6  -7   1      545.80      577.05     94.60 o
  -5  -7   1     1139.18     1353.43    139.21 o
  -4  -7   1      341.67      288.79     82.03 o
  -3  -7   1        4.31      -15.91     73.27 o
  -2  -7   1     2476.78     2725.05    101.13 o
  -1  -7   1      132.39       45.53     68.18 o
   0  -7   1      583.67      589.06     65.55 o
   1  -7   1      197.74      147.29     79.45 o
   2  -7   1      109.47      171.86    147.66 o
   3  -7   1       46.38       41.00     91.68 o
   4  -7   1        7.11      -42.78    109.42 o
   5  -7   1       19.48       10.76    120.42 o
   6  -7   1       13.99      -10.94    132.69 o
   7  -7   1        1.12      122.05    152.06 o
   8  -7   1       98.74       -0.93    162.41 o
 -11  -6   1        8.77       26.95    240.52 o
 -10  -6   1      114.34       31.63    148.81 o
  -9  -6   1      198.81      332.35    131.42 o
  -8  -6   1       26.60       50.34     99.38 o
  -7  -6   1      162.96       66.86     88.42 o
  -6  -6   1      295.65      277.89    171.25 o
  -5  -6   1      725.81      754.58     76.53 o
  -4  -6   1     1281.48     1552.53    155.77 o
  -3  -6   1      148.34      154.74     59.94 o
  -2  -6   1      389.94      361.75     66.51 o
  -1  -6   1     1284.58     1287.50    114.59 o
   0  -6   1     3238.46     3300.83     70.07 o
   1  -6   1       50.27       59.75     47.31 o
   2  -6   1      629.63      551.58     79.15 o
   3  -6   1       43.56       38.48     82.90 o
   4  -6   1       83.85       19.55     91.86 o
   5  -6   1      968.07     1049.36    166.38 o
   6  -6   1      272.98      119.22    120.54 o
   7  -6   1        8.35      -26.16    135.03 o
   8  -6   1      227.41      407.99    161.49 o
   9  -6   1       16.56        8.49    255.17 o
 -11  -5   1       30.00      -33.10    227.55 o
 -10  -5   1        6.55        8.26    137.11 o
  -9  -5   1      372.34      238.24    123.90 o
  -8  -5   1       10.45      -32.33     93.85 o
  -7  -5   1       56.74       48.16     87.85 o
  -6  -5   1       66.57       65.64     68.30 o
  -5  -5   1      320.15      236.54     59.72 o
  -4  -5   1     8598.92     8075.36    130.82 o
  -3  -5   1      115.63      104.62     49.08 o
  -2  -5   1     1240.99     1341.09     78.20 o
  -1  -5   1     2855.06     2882.80    135.33 o
   0  -5   1     1121.76     1164.49     79.26 o
   1  -5   1     5061.34     4913.29    141.47 o
   2  -5   1      659.14      696.51     46.67 o
   3  -5   1      472.31      795.56    132.75 o
   4  -5   1     2814.09     3159.82    270.88 o
   5  -5   1      191.58      206.21     94.07 o
   6  -5   1        0.78       21.74     99.82 o
   7  -5   1       23.75       20.08    120.98 o
   8  -5   1        3.64      -31.52    137.77 o
   9  -5   1        0.81      -25.27    225.09 o
 -11  -4   1       15.14       74.70    222.52 o
 -10  -4   1       59.70       56.35    185.51 o
  -9  -4   1        6.39      -11.97    110.91 o
  -8  -4   1      626.98      608.81    106.26 o
  -7  -4   1       40.24       77.65     81.61 o
  -6  -4   1      377.89      306.54     58.66 o
  -5  -4   1      264.66      221.00     45.66 o
  -4  -4   1     3319.90     3674.29    151.83 o
  -3  -4   1     1640.22     1495.02     62.45 o
  -2  -4   1     1270.26     1250.53     51.81 o
  -1  -4   1      258.99      180.85     27.71 o
   0  -4   1     9664.96     9910.60    119.27 o
   1  -4   1      259.85      217.91     38.25 o
   2  -4   1     2879.63     2991.50    153.93 o
   3  -4   1      337.78      228.12     53.41 o
   4  -4   1       97.43       73.01     61.43 o
   5  -4   1        9.23       -3.69     76.83 o
   6  -4   1       68.11      275.01    100.84 o
   7  -4   1      258.41       70.31    113.32 o
   8  -4   1        6.22      102.54    127.84 o
   9  -4   1       25.10       97.85    157.07 o
  10  -4   1        0.63       11.41    220.50 o
 -10  -3   1        1.05      -15.31    176.78 o
  -9  -3   1        0.55       11.15     93.83 o
  -8  -3   1      424.66      243.45     83.41 o
  -7  -3   1      597.71      615.93    166.42 o
  -6  -3   1     1415.36     1425.47     61.58 o
  -5  -3   1      794.43      786.19     55.24 o
  -4  -3   1     2857.85     2890.04    120.45 o
  -3  -3   1     6573.45     6667.16    159.23 o
  -2  -3   1     2334.62     2172.01     65.91 o
  -1  -3   1      262.59      205.41     29.38 o
   0  -3   1     2955.52     2871.55     44.87 o
   1  -3   1      416.78      368.49     33.49 o
   2  -3   1    10195.86     9962.21    195.43 o
   3  -3   1      387.79      364.51     47.38 o
   4  -3   1      836.10      811.90     64.69 o
   5  -3   1     1257.80     1150.94    267.13 o
   6  -3   1       46.69        0.52     84.66 o
   7  -3   1      549.48      579.83    112.68 o
   8  -3   1        2.24       36.06    120.91 o
   9  -3   1      314.15      210.44    149.26 o
  10  -3   1      141.37      194.11    232.02 o
 -10  -2   1      544.24      443.61    145.68 o
  -9  -2   1        6.74       24.05    100.78 o
  -8  -2   1      198.47      275.30     81.53 o
  -7  -2   1     1610.77     1583.30     77.26 o
  -6  -2   1      150.14      117.60     48.83 o
  -5  -2   1     1819.80     1792.74     53.96 o
  -4  -2   1     5743.52     5752.18    117.55 o
  -3  -2   1      665.31      685.62     81.58 o
  -2  -2   1    28770.23    26251.99    239.96 o
  -1  -2   1     2640.90     2982.43     63.23 o
   0  -2   1      953.05      937.79     52.90 o
   1  -2   1     6364.71     6435.18    123.72 o
   2  -2   1      212.34      137.90     31.99 o
   3  -2   1     2885.08     2890.84     93.92 o
   4  -2   1     1319.64     1321.13     67.15 o
   5  -2   1     2861.04     2959.33     61.16 o
   6  -2   1      611.55      483.12     71.72 o
   7  -2   1      657.27      751.62    107.39 o
   8  -2   1       21.26       51.70    115.11 o
   9  -2   1      201.35       79.35    140.59 o
  10  -2   1        1.24       93.25    224.30 o
  11  -2   1       37.35       91.25    257.96 o
 -11  -1   1      108.32      105.11    252.26 o
 -10  -1   1        4.82       28.29    200.82 o
  -9  -1   1        0.33      131.23    113.93 o
  -8  -1   1       42.43      -45.09     76.67 o
  -7  -1   1       39.25       65.77     64.66 o
  -6  -1   1     1425.27     1551.61    113.24 o
  -5  -1   1      243.56      219.93     51.34 o
  -4  -1   1        0.22        3.90     29.54 o
  -3  -1   1       43.66       63.02     23.56 o
  -2  -1   1      186.47      255.15     38.15 o
  -1  -1   1      248.06      214.86     39.26 o
   0  -1   1     2632.48     2415.01     67.23 o
   1  -1   1     7344.36     7329.03     75.79 o
   2  -1   1      548.86      493.20     35.86 o
   3  -1   1    11142.95    10704.73    119.71 o
   4  -1   1      417.43      433.10     49.92 o
   5  -1   1      731.68      805.13     73.01 o
   6  -1   1      528.13      480.43     52.61 o
   7  -1   1      127.74      120.96     89.60 o
   8  -1   1       48.73       22.21    108.18 o
   9  -1   1       58.90      185.90    138.96 o
  10  -1   1       53.01      168.25    164.47 o
  11  -1   1      134.98       33.10    237.83 o
 -11   0   1        3.88       14.32    268.81 o
 -10   0   1        0.21      -23.48    194.34 o
  -9   0   1      122.51      115.73    166.83 o
  -8   0   1      174.11      122.89     82.03 o
  -7   0   1      933.89      884.60     75.71 o
  -6   0   1      119.29       87.93     50.62 o
  -5   0   1     4184.68     4150.82    143.23 o
  -4   0   1     3678.48     3490.17     58.11 o
  -3   0   1     4964.19     4812.16     68.38 o
  -2   0   1     4124.59     3835.21     71.69 o
  -1   0   1    22438.13    21940.47    242.80 o
   0   0   1      445.52      450.79     19.01 o
   1   0   1      398.42      441.76     18.21 o
   2   0   1    22183.80    23173.79    160.32 o
   3   0   1     6307.93     6077.44     69.39 o
   4   0   1     4058.39     4063.27     67.97 o
   5   0   1     1428.49     1560.19     72.76 o
   6   0   1      645.56      526.58     58.12 o
   7   0   1     2110.14     2177.24     87.66 o
   8   0   1      715.92      571.31    105.75 o
   9   0   1       44.45       22.79    124.45 o
  10   0   1       22.17      -72.74    144.99 o
  11   0   1       44.77      -18.78    233.92 o
 -11   1   1       34.63      -35.12    247.23 o
 -10   1   1        4.92       75.47    204.07 o
  -9   1   1       19.74      270.48    179.35 o
  -8   1   1     1403.17     1493.17    211.39 o
  -7   1   1      177.46      122.73     70.28 o
  -6   1   1     1831.00     1948.63    164.35 o
  -5   1   1     4120.76     3995.67    116.86 o
  -4   1   1       13.58        0.69     33.90 o
  -3   1   1       22.47        2.75     25.03 o
  -2   1   1     4956.79     4929.65     55.04 o
  -1   1   1    21760.22    20959.40    266.98 o
   0   1   1      142.78      100.48     10.43 o
   1   1   1     4330.50     4586.68     56.03 o
   2   1   1       43.25       73.67     14.70 o
   3   1   1    10812.31    10454.87    149.49 o
   4   1   1     2295.40     2323.43     46.88 o
   5   1   1      122.14      170.18     37.81 o
   6   1   1      190.70      169.04     49.91 o
   7   1   1     2036.85     2137.21     96.47 o
   8   1   1        5.35       15.18     76.18 o
   9   1   1      987.72     1159.24    129.92 o
  10   1   1       24.14        0.08    140.62 o
  11   1   1       16.44        5.48    233.02 o
 -10   2   1      284.57      422.33    217.26 o
  -9   2   1       13.55       13.53    179.24 o
  -8   2   1        1.34        5.48    150.28 o
  -7   2   1        0.32        4.60     97.24 o
  -6   2   1      101.00      110.34     62.43 o
  -5   2   1     1034.77     1176.76     86.65 o
  -4   2   1       10.92       -6.92     36.68 o
  -3   2   1      321.03      352.25     32.58 o
  -2   2   1     1416.79     1376.96     46.27 o
  -1   2   1      235.05      211.51     19.50 o
   0   2   1     2835.61     2827.94     50.47 o
   1   2   1     3072.18     3115.53     54.33 o
   2   2   1    11805.04    11352.19     90.94 o
   3   2   1     1608.39     1579.01     34.53 o
   4   2   1     2434.84     2371.97     84.04 o
   5   2   1    13517.79    13965.49    140.51 o
   6   2   1        0.13       21.13     45.57 o
   7   2   1        2.22      -20.52     55.31 o
   8   2   1      186.54      128.31     73.50 o
   9   2   1       20.74       21.65     87.48 o
  10   2   1      119.51       95.56    143.67 o
  11   2   1        3.74       -9.68    173.80 o
 -10   3   1       56.42       69.55    228.11 o
  -9   3   1        0.54       28.73    191.77 o
  -8   3   1       11.84      -23.26    159.11 o
  -7   3   1       27.97       13.71     97.35 o
  -6   3   1       11.90       31.76     86.61 o
  -5   3   1      550.66      524.11     56.00 o
  -4   3   1        6.52       23.30     40.20 o
  -3   3   1     6373.19     6025.61     95.39 o
  -2   3   1     4224.20     4047.63     86.08 o
  -1   3   1     1681.47     1814.48     61.46 o
   0   3   1    29117.92    30900.31    212.83 o
   1   3   1   106831.95   108005.42   1151.21 o
   2   3   1    14630.22    14876.37    142.97 o
   3   3   1     1361.68     1400.55     57.18 o
   4   3   1     9796.56     9926.36    100.28 o
   5   3   1      973.77      904.15     45.64 o
   6   3   1      285.42      179.13     47.99 o
   7   3   1     1123.14     1059.83     86.16 o
   8   3   1       43.49       19.19     68.90 o
   9   3   1      505.08      526.80    106.11 o
  10   3   1      135.65       84.56    111.81 o
  11   3   1        0.57       65.00    179.89 o
 -10   4   1        6.28     -122.32    236.94 o
  -9   4   1       12.56       86.21    208.77 o
  -8   4   1      143.62       64.07    174.77 o
  -7   4   1      518.85      724.34    113.56 o
  -6   4   1      934.57      818.65    105.27 o
  -5   4   1        0.40       70.19     75.50 o
  -4   4   1     6894.85     6704.65     96.46 o
  -3   4   1     4426.66     4279.79     94.68 o
  -2   4   1      216.36      270.83     35.58 o
  -1   4   1     1239.89     1301.72     40.04 o
   0   4   1    10471.04    11167.35    101.46 o
   1   4   1      200.11      138.43     27.69 o
   2   4   1      687.86      710.58     65.05 o
   3   4   1     1715.47     1698.66     49.99 o
   4   4   1       48.93       68.40     36.44 o
   5   4   1       68.19       -1.59     41.67 o
   6   4   1       84.08       87.39     49.40 o
   7   4   1      129.68      122.77     59.77 o
   8   4   1      631.44      758.36     80.28 o
   9   4   1        3.54      -15.43     89.53 o
  10   4   1       30.13       -9.27    127.53 o
  11   4   1      144.82      167.48    161.64 o
  -9   5   1        9.05      -46.51    224.30 o
  -8   5   1      346.60      151.40    191.66 o
  -7   5   1        9.92        4.48    144.24 o
  -6   5   1        0.69       33.62    104.08 o
  -5   5   1      660.42      395.41    163.75 o
  -4   5   1        0.60       25.16     70.44 o
  -3   5   1      120.33       97.35     47.67 o
  -2   5   1       10.31        8.45     40.58 o
  -1   5   1       27.86       56.68     35.74 o
   0   5   1     5034.98     5376.99    138.88 o
   1   5   1        3.39       -0.49     32.92 o
   2   5   1      717.10      783.40     44.28 o
   3   5   1      223.07      263.11     36.22 o
   4   5   1     8607.81     8541.50    202.33 o
   5   5   1       73.99       72.76     46.27 o
   6   5   1     1601.33     1618.55     98.48 o
   7   5   1     2127.60     1940.89    217.32 o
   8   5   1      116.25       60.71     89.30 o
   9   5   1       17.67       32.48    108.11 o
  10   5   1      138.06      142.56    130.60 o
  11   5   1       35.90       -9.71    153.00 o
  -9   6   1        0.19       88.56    219.60 o
  -8   6   1        9.27       81.29    213.01 o
  -7   6   1       13.86      -76.82    184.27 o
  -6   6   1        1.38      -38.24    112.74 o
  -5   6   1       97.96       72.02     96.84 o
  -4   6   1      565.37      595.65    153.30 o
  -3   6   1        9.57      -52.21     72.14 o
  -2   6   1      237.45      180.33     50.51 o
  -1   6   1     5410.17     5298.60     86.98 o
   0   6   1     6550.03     7152.68    107.22 o
   1   6   1        6.58       11.19     38.94 o
   2   6   1     8470.25     8733.38    180.41 o
   3   6   1    13185.82    13179.14    186.26 o
   4   6   1     1516.61     1638.23    121.00 o
   5   6   1     1647.25     1630.29     91.35 o
   6   6   1      446.36      550.57     74.28 o
   7   6   1      137.20      132.53     83.51 o
   8   6   1      110.44      166.23    101.94 o
   9   6   1      381.87      438.17    122.62 o
  10   6   1      123.10      192.89    132.64 o
  11   6   1        6.54      -37.96    153.03 o
  -8   7   1       66.12      -12.30    234.37 o
  -7   7   1       36.57        8.05    203.50 o
  -6   7   1        0.05       69.74    124.26 o
  -5   7   1      695.79      768.22    119.70 o
  -4   7   1      322.04      318.80    110.76 o
  -3   7   1      157.32      228.05     88.49 o
  -2   7   1     2416.06     2221.56    173.93 o
  -1   7   1     2640.41     2919.85    152.90 o
   0   7   1       12.82       20.35     51.25 o
   1   7   1     1428.22     1370.38     59.39 o
   2   7   1      167.74      125.86     48.92 o
   3   7   1      141.01      126.39     64.42 o
   4   7   1      318.01      263.57     71.08 o
   5   7   1       35.11       13.36     65.04 o
   6   7   1       25.48      -10.33     72.93 o
   7   7   1        5.47       10.54     94.59 o
   8   7   1       96.96      110.86    100.70 o
   9   7   1        1.52      -21.13    120.32 o
  10   7   1       98.13      103.36    141.57 o
  11   7   1        0.53      -85.72    157.53 o
  -7   8   1      149.47      241.08    229.89 o
  -6   8   1       81.57       62.39    197.69 o
  -5   8   1       76.61      140.37    128.36 o
  -4   8   1        2.69       20.73    109.25 o
  -3   8   1      232.01      242.60    105.63 o
  -2   8   1       32.40       48.34     88.34 o
  -1   8   1       69.45       27.89     80.53 o
   0   8   1       55.22       50.97     64.54 o
   1   8   1      152.05      151.68     61.98 o
   2   8   1      202.03      139.61     71.62 o
   3   8   1      258.29      190.13     76.10 o
   4   8   1      103.64       70.05     74.97 o
   5   8   1       15.64       21.81     73.59 o
   6   8   1      539.48      474.27    150.11 o
   7   8   1      110.73       75.14     99.93 o
   8   8   1      979.58     1259.40    174.66 o
   9   8   1       42.92       -5.13    122.12 o
  10   8   1        0.25       56.29    141.94 o
  -6   9   1        3.21       19.01    226.09 o
  -5   9   1      121.66      103.02    144.84 o
  -4   9   1       18.74      180.16    134.14 o
  -3   9   1      156.04        4.12    117.60 o
  -2   9   1      461.21      580.28    114.40 o
  -1   9   1      423.79      360.01    103.15 o
   0   9   1        0.67      -39.24    132.61 o
   1   9   1      644.59      867.64    303.19 o
   2   9   1      284.55      338.21    103.82 o
   3   9   1        2.45       31.27     95.08 o
   4   9   1     2611.82     3072.56    204.51 o
   5   9   1     1230.23     1255.55    115.86 o
   6   9   1      273.32       84.96     98.88 o
   7   9   1      316.08      222.20    225.93 o
   8   9   1       64.50      149.08    127.27 o
   9   9   1       15.51       38.89    140.72 o
  10   9   1        3.79      -38.20    150.01 o
  -5  10   1       72.04       71.34    173.88 o
  -4  10   1       67.93      121.40    153.99 o
  -3  10   1       37.41       58.07    143.69 o
  -2  10   1      114.68      131.93    125.73 o
  -1  10   1      106.53      -15.31    164.04 o
   0  10   1      419.71      252.60    160.91 o
   1  10   1      131.50      217.59    118.76 o
   2  10   1      118.23       92.29    106.07 o
   3  10   1       59.01       -7.84    111.20 o
   4  10   1       26.05      -21.34    106.39 o
   5  10   1       36.99       43.95    173.43 o
   6  10   1        1.75      -26.85    117.13 o
   7  10   1        7.51       -2.26    128.25 o
   8  10   1       15.83       78.01    139.68 o
   9  10   1        0.70      -23.07    145.14 o
  -4  11   1       14.15      136.97    260.87 o
  -3  11   1       33.08      172.98    242.97 o
  -2  11   1        8.76       75.03    207.31 o
  -1  11   1       42.33       44.28    169.85 o
   0  11   1       18.25      -26.28    185.83 o
   1  11   1      131.17       67.65    159.67 o
   2  11   1      148.49      157.72    136.30 o
   3  11   1        0.52       89.66    128.13 o
   4  11   1       22.35      -28.89    126.82 o
   5  11   1       74.32       22.03    136.96 o
   6  11   1       61.93      -12.13    129.01 o
   7  11   1       40.03      -35.74    134.58 o
   8  11   1        0.05       53.57    152.22 o
  -2  12   1       62.17      -57.36    236.15 o
  -1  12   1        1.74      -49.20    223.41 o
   0  12   1        2.18      -24.38    208.65 o
   1  12   1       49.22       64.18    183.94 o
   2  12   1        0.16       26.39    199.25 o
   3  12   1       70.10      108.92    160.69 o
   4  12   1        0.02        8.98    149.96 o
   5  12   1       33.03       28.10    148.63 o
   6  12   1      260.38      324.11    151.22 o
   7  12   1       32.91      -62.58    146.89 o
   0  13   1       80.44       36.00    252.81 o
   1  13   1       38.16      254.83    248.57 o
   2  13   1       33.56       -7.61    234.70 o
   3  13   1        0.61      -19.23    215.03 o
   4  13   1       85.42      113.57    182.25 o
   5  13   1        7.94       63.83    181.09 o
  -5 -12   2       55.51       53.42    176.55 o
  -4 -12   2        2.60      -97.08    179.37 o
  -3 -12   2        0.28      -27.85    228.89 o
  -2 -12   2       73.02      458.34    232.91 o
  -1 -12   2       33.66      -91.92    231.46 o
   0 -12   2       58.36       84.09    254.50 o
   1 -12   2       49.61      244.32    271.49 o
  -7 -11   2        5.71       59.83    153.23 o
  -6 -11   2       55.49       65.41    232.70 o
  -5 -11   2       37.49       38.29    153.28 o
  -4 -11   2      285.41      529.82    221.74 o
  -3 -11   2        8.18       -7.63    141.33 o
  -2 -11   2       28.38      104.89    202.17 o
  -1 -11   2       76.95       17.22    180.36 o
   0 -11   2       40.44     -114.84    205.64 o
   1 -11   2       93.67      300.67    238.62 o
   2 -11   2       80.94       26.61    252.49 o
   3 -11   2        3.74      -56.24    271.04 o
  -8 -10   2      147.36      171.17    162.63 o
  -7 -10   2       13.05        1.08    142.61 o
  -6 -10   2        2.79       30.19    203.95 o
  -5 -10   2      250.41      261.26    138.23 o
  -4 -10   2        0.47      -18.11    127.66 o
  -3 -10   2      385.44      267.32    129.82 o
  -2 -10   2      391.49      230.56    128.40 o
  -1 -10   2        6.03      -56.47    172.09 o
   0 -10   2      169.58      148.83    188.86 o
   1 -10   2      125.07       74.47    203.28 o
   2 -10   2        2.22      -83.08    208.77 o
   3 -10   2        5.30       77.49    206.30 o
   4 -10   2       15.61      122.44    256.50 o
   5 -10   2       15.98       37.01    272.84 o
  -9  -9   2       79.22      198.76    169.69 o
  -8  -9   2       10.19      -66.75    140.21 o
  -7  -9   2       69.89       77.21    129.84 o
  -6  -9   2      199.55      105.07    121.39 o
  -5  -9   2      187.10      104.20    120.40 o
  -4  -9   2      162.61      107.03    112.68 o
  -3  -9   2       43.64       27.34    108.79 o
  -2  -9   2       17.46        1.20    106.08 o
  -1  -9   2      753.30      470.85    116.94 o
   0  -9   2      176.42      405.11    169.73 o
   1  -9   2      234.58       80.28    156.77 o
   2  -9   2      306.32      322.71    174.77 o
   3  -9   2      330.79      316.55    206.97 o
   4  -9   2       77.11       -3.68    152.34 o
   5  -9   2      155.45       13.19    164.12 o
   6  -9   2       59.32      -48.71    189.54 o
  -9  -8   2        0.59       61.10    156.42 o
  -8  -8   2        2.17      -10.20    121.64 o
  -7  -8   2       76.36      -10.66    110.37 o
  -6  -8   2        2.88      -32.15    106.67 o
  -5  -8   2     1186.15     1217.84    190.09 o
  -4  -8   2       44.45       16.48     99.14 o
  -3  -8   2      288.16      203.49     92.05 o
  -2  -8   2     3038.81     2841.10    295.37 o
  -1  -8   2        0.89        5.41     91.21 o
   0  -8   2       34.58       25.05    139.66 o
   1  -8   2      865.75      694.50    160.01 o
   2  -8   2        0.42      -57.73    103.98 o
   3  -8   2      763.37     1044.64    205.64 o
   4  -8   2      254.82      236.84    132.37 o
   5  -8   2        9.29       14.30    130.46 o
   6  -8   2       21.37     -151.42    158.50 o
   7  -8   2        8.75      121.59    182.47 o
 -10  -7   2       36.79      202.17    204.96 o
  -9  -7   2      181.35       74.23    135.10 o
  -8  -7   2        7.27      -47.28    118.52 o
  -7  -7   2      209.51      251.93    111.88 o
  -6  -7   2     2375.39     2561.75    387.72 o
  -5  -7   2      115.28      112.22     96.53 o
  -4  -7   2      122.55      172.96     89.81 o
  -3  -7   2      798.42     1031.66    329.85 o
  -2  -7   2        1.98       -7.17     75.91 o
  -1  -7   2      381.28      260.85     99.63 o
   0  -7   2     1190.41     1062.62    115.84 o
   1  -7   2      870.56      981.78     93.70 o
   2  -7   2       12.00      -11.72     90.55 o
   3  -7   2       77.27       17.82    100.83 o
   4  -7   2       40.91       -9.16    114.46 o
   5  -7   2        2.07       45.25    127.43 o
   6  -7   2      149.17       93.94    143.81 o
   7  -7   2       25.17       38.89    163.02 o
   8  -7   2       16.38       31.39    185.81 o
 -10  -6   2      196.97      141.00    213.12 o
  -9  -6   2       47.01       76.59    125.72 o
  -8  -6   2      218.11      209.31    109.06 o
  -7  -6   2      291.43      273.22    200.43 o
  -6  -6   2       77.88       19.09     87.06 o
  -5  -6   2      334.45      527.00    129.59 o
  -4  -6   2      534.96      420.26     97.13 o
  -3  -6   2       46.27        5.21     63.19 o
  -2  -6   2       88.41       95.33     59.28 o
  -1  -6   2      117.77      127.99     46.82 o
   0  -6   2      787.23      796.81     54.53 o
   1  -6   2     3788.13     4019.25     82.65 o
   2  -6   2        0.36      -31.13     75.33 o
   3  -6   2      419.29      470.98     91.97 o
   4  -6   2      974.16      903.19    104.62 o
   5  -6   2      902.63      816.52    114.02 o
   6  -6   2        8.29      -15.65    123.83 o
   7  -6   2      262.35      372.89    257.68 o
   8  -6   2        5.60      -73.19    165.42 o
 -11  -5   2        0.07        2.46    236.94 o
 -10  -5   2       21.33      139.99    202.61 o
  -9  -5   2        0.77       16.74    127.06 o
  -8  -5   2       12.96       89.48    102.89 o
  -7  -5   2      143.75      235.55    128.71 o
  -6  -5   2       27.01       92.32     90.01 o
  -5  -5   2      201.46      158.02     68.33 o
  -4  -5   2      546.94      454.06     63.14 o
  -3  -5   2     3855.11     4175.20    142.44 o
  -2  -5   2     1085.76     1220.59     64.15 o
  -1  -5   2     4265.62     4255.10     71.71 o
   0  -5   2     8843.70     8777.17    101.94 o
   1  -5   2      669.28      593.84     46.34 o
   2  -5   2       92.60       55.64     44.96 o
   3  -5   2     3636.67     3721.80    242.27 o
   4  -5   2     1165.99     1024.44    156.09 o
   5  -5   2       81.67       83.04     97.39 o
   6  -5   2      797.09      857.31    165.61 o
   7  -5   2      267.17      136.35    128.86 o
   8  -5   2       11.22       49.11    146.46 o
   9  -5   2       61.47       42.85    167.35 o
 -11  -4   2       77.72       59.04    228.78 o
 -10  -4   2        0.57      -74.81    211.00 o
  -9  -4   2        7.81       52.33    182.59 o
  -8  -4   2      221.42      151.98    100.30 o
  -7  -4   2     1506.34     1571.76    107.02 o
  -6  -4   2      721.11      581.50    136.29 o
  -5  -4   2     3493.58     4227.02    289.20 o
  -4  -4   2     4657.89     4618.06    130.93 o
  -3  -4   2      269.33      206.14     48.67 o
  -2  -4   2      588.83      481.08     48.14 o
  -1  -4   2     1961.61     1909.69     75.69 o
   0  -4   2       13.08       13.34     32.71 o
   1  -4   2      329.74      381.54     45.94 o
   2  -4   2      465.95      490.46     39.98 o
   3  -4   2     1632.04     1630.24    134.02 o
   4  -4   2        5.60       10.73     61.83 o
   5  -4   2       84.76       46.87     85.97 o
   6  -4   2        0.28      -26.88     99.38 o
   7  -4   2        0.79      -96.33    113.89 o
   8  -4   2        4.25      -92.35    132.41 o
   9  -4   2        2.65      -16.29    148.22 o
  10  -4   2      228.06      333.16    189.35 o
 -11  -3   2        4.25       66.75    226.31 o
 -10  -3   2        1.35      104.55    192.54 o
  -9  -3   2      346.28      470.31    172.20 o
  -8  -3   2      287.60      325.14    124.85 o
  -7  -3   2        0.64       24.00     69.35 o
  -6  -3   2      262.52      322.57     57.89 o
  -5  -3   2     1015.13     1062.36     51.02 o
  -4  -3   2       64.05       94.04     36.07 o
  -3  -3   2       19.58       27.31     29.53 o
  -2  -3   2        4.73       -0.76     32.80 o
  -1  -3   2     1193.95     1023.09     53.57 o
   0  -3   2      464.45      413.95     29.31 o
   1  -3   2     3364.45     3245.08     71.28 o
   2  -3   2      804.57      867.56     42.50 o
   3  -3   2     1797.88     2006.91    123.82 o
   4  -3   2       77.56       70.84     57.42 o
   5  -3   2     1628.57     1436.23    119.70 o
   6  -3   2     2559.25     2831.89    128.26 o
   7  -3   2      276.22      210.80    106.07 o
   8  -3   2        7.05       57.06    129.25 o
   9  -3   2      389.24      579.48    157.67 o
  10  -3   2        0.67      102.12    178.84 o
 -10  -2   2       66.16      -10.62    184.95 o
  -9  -2   2       24.29       35.20    118.87 o
  -8  -2   2      415.07      585.78     87.27 o
  -7  -2   2      519.84      500.75    105.22 o
  -6  -2   2       19.60       31.85     51.29 o
  -5  -2   2       30.27       -2.96     39.63 o
  -4  -2   2       11.55       19.48     33.47 o
  -3  -2   2     6606.10     6222.58    203.90 o
  -2  -2   2     6297.73     6173.06    105.53 o
  -1  -2   2     1710.67     1615.48     42.84 o
   0  -2   2      194.52      194.21     23.79 o
   1  -2   2    12113.42    12140.24    186.94 o
   2  -2   2    16734.96    16596.73    322.40 o
   3  -2   2     4228.77     4410.33     83.17 o
   4  -2   2     3913.67     3771.78     87.46 o
   5  -2   2     3111.71     3118.55    100.14 o
   6  -2   2      720.23      608.93    141.32 o
   7  -2   2        9.47       -2.33     99.30 o
   8  -2   2       28.49       13.68    111.38 o
   9  -2   2        3.61       31.90    138.99 o
  10  -2   2        1.49      -50.04    160.93 o
  11  -2   2       36.73        0.00    255.06 o
 -11  -1   2       70.08      161.58    252.81 o
 -10  -1   2        0.25      110.59    218.60 o
  -9  -1   2      145.81      130.85    117.89 o
  -8  -1   2      119.59      119.35     99.64 o
  -7  -1   2      123.13      121.41     70.97 o
  -6  -1   2     1493.12     1638.00     63.19 o
  -5  -1   2      888.35      849.99     48.11 o
  -4  -1   2       63.92       48.81     32.93 o
  -3  -1   2     8450.47     7667.65    219.12 o
  -2  -1   2     3855.69     3612.99    112.96 o
  -1  -1   2      858.63      759.13     71.33 o
   0  -1   2      149.44      151.98     18.22 o
   1  -1   2    13443.97    13988.82    140.83 o
   2  -1   2     2961.24     3096.40     66.99 o
   3  -1   2     1477.38     1476.14     61.23 o
   4  -1   2     3287.19     3245.29    105.78 o
   5  -1   2       57.43       56.73     40.03 o
   6  -1   2       44.81       47.06     50.36 o
   7  -1   2      476.38      384.29     92.83 o
   8  -1   2       37.03       30.07    111.55 o
   9  -1   2       45.65       73.95    129.78 o
  10  -1   2       24.81      -74.53    154.48 o
  11  -1   2       18.94      -60.32    182.52 o
 -11   0   2       16.55      185.28    265.90 o
 -10   0   2       78.55      -65.19    196.23 o
  -9   0   2        0.85      -61.50    178.80 o
  -8   0   2        2.03       19.98     98.67 o
  -7   0   2     1415.55     1717.24    143.92 o
  -6   0   2      266.37      198.09     55.57 o
  -5   0   2     1337.25     1287.71     53.54 o
  -4   0   2      173.88      202.74     35.16 o
  -3   0   2     5662.99     5824.32     86.02 o
  -2   0   2      694.53      688.53     43.09 o
  -1   0   2     1224.29     1338.75     38.50 o
   0   0   2       17.28       39.39     14.13 o
   1   0   2       68.43       78.45     16.12 o
   2   0   2     6754.82     6535.95     64.27 o
   3   0   2     2927.71     2719.92     78.91 o
   4   0   2     1504.78     1509.59     68.05 o
   5   0   2      115.05       65.35     39.32 o
   6   0   2       49.53       35.29     48.36 o
   7   0   2      812.00      846.52     65.71 o
   8   0   2     1123.89     1195.47    120.88 o
   9   0   2        7.58      -51.44    122.74 o
  10   0   2      492.84      534.78    159.24 o
  11   0   2       17.05       20.06    178.45 o
 -11   1   2        0.09      217.15    252.71 o
 -10   1   2       18.78      157.21    213.12 o
  -9   1   2      414.60      324.49    193.44 o
  -8   1   2       14.93       47.41    145.80 o
  -7   1   2      204.73      137.57     73.44 o
  -6   1   2      771.53      692.58     79.54 o
  -5   1   2     1101.14     1136.76     55.21 o
  -4   1   2       13.65       20.26     35.49 o
  -3   1   2     1653.52     1797.24     47.53 o
  -2   1   2     4866.35     4970.60    147.25 o
  -1   1   2    18137.45    17565.04    150.19 o
   0   1   2    20191.48    20486.51    165.04 o
   1   1   2     4667.02     4946.36     44.95 o
   2   1   2      188.31      215.67     16.76 o
   3   1   2     6468.51     6053.14    101.83 o
   4   1   2     6703.75     6426.00    116.87 o
   5   1   2     2634.08     2711.92     60.22 o
   6   1   2     6037.35     5810.77     91.16 o
   7   1   2       91.80       83.29     56.50 o
   8   1   2       27.36       60.09     70.11 o
   9   1   2        3.75       76.06    119.93 o
  10   1   2      148.80       88.39    142.42 o
  11   1   2        2.24      -11.78    169.16 o
 -10   2   2       72.05      -51.99    214.13 o
  -9   2   2      235.75      345.40    185.06 o
  -8   2   2       73.27      142.34    138.32 o
  -7   2   2       32.46       44.17    129.37 o
  -6   2   2       78.26      153.63     76.37 o
  -5   2   2       57.26       12.70     46.77 o
  -4   2   2     1178.50     1030.85     49.06 o
  -3   2   2     1202.13     1294.35     51.39 o
  -2   2   2      325.44      319.15     26.97 o
  -1   2   2     2869.69     2723.69     56.76 o
   0   2   2     5118.31     4743.68     52.88 o
   1   2   2     1383.94     1339.07     24.58 o
   2   2   2     1042.24     1094.02     25.72 o
   3   2   2     1451.34     1557.81     36.99 o
   4   2   2      285.25      246.46     35.35 o
   5   2   2       80.89       30.02     36.96 o
   6   2   2     1448.47     1415.76     64.23 o
   7   2   2      756.17      696.32     65.56 o
   8   2   2      758.12      838.58     99.68 o
   9   2   2       12.67       49.19     90.16 o
  10   2   2        5.09       15.97    137.74 o
  11   2   2       13.64      -77.58    174.20 o
 -10   3   2        0.34       36.11    231.46 o
  -9   3   2       80.26       71.23    193.89 o
  -8   3   2       57.95      -12.52    162.25 o
  -7   3   2       28.76      -10.40    123.44 o
  -6   3   2      656.14      658.28     94.71 o
  -5   3   2      133.59      115.91     57.81 o
  -4   3   2     3191.84     3160.82     90.00 o
  -3   3   2     1695.00     1722.73    117.71 o
  -2   3   2       47.36       45.19     28.50 o
  -1   3   2     1668.99     1652.75     43.62 o
   0   3   2      321.72      425.27     36.96 o
   1   3   2       55.42       95.48     24.79 o
   2   3   2      375.47      365.92     32.77 o
   3   3   2      378.10      351.48     27.84 o
   4   3   2     7738.29     7583.31     97.68 o
   5   3   2      992.26      979.91     52.10 o
   6   3   2     1946.40     1841.23     62.11 o
   7   3   2       37.17       26.36     58.08 o
   8   3   2      139.16      145.65     78.80 o
   9   3   2     1206.85     1447.91    143.69 o
  10   3   2       86.98      135.43    143.52 o
  11   3   2       44.83       42.44    163.46 o
 -10   4   2       10.75      117.30    243.31 o
  -9   4   2        4.25       90.80    200.37 o
  -8   4   2       92.30      162.03    175.88 o
  -7   4   2      858.06      828.23    163.81 o
  -6   4   2      222.77       50.62    111.65 o
  -5   4   2     1290.03     1563.07    275.35 o
  -4   4   2      505.53      483.36     53.84 o
  -3   4   2     1798.45     1811.44     54.14 o
  -2   4   2      702.97      706.00     71.41 o
  -1   4   2      232.73      199.47     31.68 o
   0   4   2     6519.96     6789.49     98.71 o
   1   4   2      221.91      238.27     39.49 o
   2   4   2     2573.06     2880.98    131.65 o
   3   4   2     1697.93     1660.92     41.66 o
   4   4   2        8.91       -5.06     33.54 o
   5   4   2     5551.23     5344.72     83.77 o
   6   4   2      545.86      463.51     53.47 o
   7   4   2       27.68       56.10     56.29 o
   8   4   2     1302.75     1410.86    156.27 o
   9   4   2        2.87       11.10     91.47 o
  10   4   2      170.85       56.20    109.51 o
  11   4   2       30.04      193.78    222.73 o
  -9   5   2      193.90      411.37    223.07 o
  -8   5   2       15.98       11.30    188.64 o
  -7   5   2       29.76       80.96    148.16 o
  -6   5   2       15.88       18.01    142.01 o
  -5   5   2        0.43      -31.76     87.69 o
  -4   5   2       67.38      111.25     76.54 o
  -3   5   2      417.38      436.36     50.45 o
  -2   5   2       11.84        3.44     40.77 o
  -1   5   2       86.71       49.09     36.10 o
   0   5   2     1865.45     1956.14    119.63 o
   1   5   2     4094.40     4012.00     64.13 o
   2   5   2     3833.13     3611.71     97.83 o
   3   5   2     2662.12     2759.46     81.90 o
   4   5   2      910.51      813.58     84.82 o
   5   5   2     2091.29     2141.66     82.39 o
   6   5   2     1261.02     1281.69     63.00 o
   7   5   2      314.06      246.53     80.12 o
   8   5   2        0.07      -20.18     82.07 o
   9   5   2      101.57       50.08    111.43 o
  10   5   2      109.31       27.94    125.70 o
  11   5   2       37.47       32.55    158.27 o
  -9   6   2       50.02      126.46    250.47 o
  -8   6   2       12.32      120.31    211.33 o
  -7   6   2       21.34      103.09    185.62 o
  -6   6   2        4.12       29.41    142.67 o
  -5   6   2        1.52        8.37    100.80 o
  -4   6   2      649.50      774.71     92.70 o
  -3   6   2      116.90       52.85     60.37 o
  -2   6   2     3484.94     3666.41    129.16 o
  -1   6   2       16.08       -7.67     44.06 o
   0   6   2     1452.32     1339.48     80.01 o
   1   6   2     6483.90     6785.99    185.12 o
   2   6   2     1064.74     1226.66     69.41 o
   3   6   2     4166.31     4490.11     76.87 o
   4   6   2     3761.30     3740.99    117.26 o
   5   6   2      331.47      328.92     52.63 o
   6   6   2     1350.99     1488.64     70.35 o
   7   6   2        5.80      -16.87     85.46 o
   8   6   2      268.98      182.07     96.36 o
   9   6   2      109.05       39.91    112.40 o
  10   6   2       10.12      -27.51    130.28 o
  11   6   2      189.90      111.51    153.42 o
  -8   7   2        3.01      -67.09    231.91 o
  -7   7   2       70.02       50.99    201.94 o
  -6   7   2      550.00      585.36    187.07 o
  -5   7   2      177.98       69.01    115.63 o
  -4   7   2        0.21       -3.40     94.23 o
  -3   7   2     2767.94     2611.23    121.60 o
  -2   7   2      131.95       99.35     63.29 o
  -1   7   2      396.55      433.94     59.02 o
   0   7   2     1884.72     1875.46     74.66 o
   1   7   2     1522.81     1607.63    139.51 o
   2   7   2     1931.51     2035.06     88.51 o
   3   7   2        0.64       -2.22     47.96 o
   4   7   2      261.16      219.48     60.86 o
   5   7   2        9.25       75.03     63.81 o
   6   7   2       86.00       83.16     79.10 o
   7   7   2      872.87     1192.65    192.99 o
   8   7   2        3.36      -37.01    103.66 o
   9   7   2      152.25      269.24    116.41 o
  10   7   2        0.78       94.49    135.40 o
  11   7   2       13.31      109.93    161.17 o
  -7   8   2      142.03      326.61    234.37 o
  -6   8   2       72.53      100.07    198.03 o
  -5   8   2       67.90      111.93    177.23 o
  -4   8   2       73.95       -0.05    111.78 o
  -3   8   2        5.32      -46.65    104.68 o
  -2   8   2       25.10       38.95     87.84 o
  -1   8   2      345.88      203.57     72.37 o
   0   8   2        1.88      -17.81     64.74 o
   1   8   2     2415.78     2160.21    182.96 o
   2   8   2       13.14      -19.90     54.04 o
   3   8   2      117.11      128.10     74.09 o
   4   8   2     1726.27     2154.70    123.81 o
   5   8   2     1322.02     1320.72    108.80 o
   6   8   2      137.25      -17.86     88.04 o
   7   8   2      445.06      385.05    106.85 o
   8   8   2      198.98      195.16    110.25 o
   9   8   2      293.72      260.11    177.62 o
  10   8   2       22.00      128.15    150.51 o
  11   8   2       11.35       -2.12    172.44 o
  -6   9   2       12.97      139.32    221.96 o
  -5   9   2       28.04       -9.39    209.76 o
  -4   9   2        6.32      -47.00    125.09 o
  -3   9   2       50.23       -0.76    111.80 o
  -2   9   2       52.73      115.87    109.54 o
  -1   9   2       27.44        3.83     98.24 o
   0   9   2     3862.89     4142.64    199.36 o
   1   9   2       53.98       36.05     71.14 o
   2   9   2      166.38       43.46     89.64 o
   3   9   2      829.77     1096.48     99.99 o
   4   9   2      394.78      473.77     95.51 o
   5   9   2      475.48      375.10    170.30 o
   6   9   2     1330.23     1436.15    117.33 o
   7   9   2       58.73       94.20    111.01 o
   8   9   2       51.56        3.32    115.94 o
   9   9   2        7.80      -25.42    130.66 o
  10   9   2       36.10       15.70    156.09 o
  -5  10   2        2.74      220.50    223.86 o
  -4  10   2      449.43      417.86    147.61 o
  -3  10   2        2.25      -49.32    136.14 o
  -2  10   2       56.10       68.87    125.25 o
  -1  10   2      664.16      681.42    199.76 o
   0  10   2       51.27       12.86    156.20 o
   1  10   2        3.29       22.26    111.13 o
   2  10   2      277.14      143.43    111.36 o
   3  10   2       20.75       -1.27    113.41 o
   4  10   2        4.60       50.63    113.05 o
   5  10   2      132.64       68.28    107.08 o
   6  10   2       46.52       10.27    113.00 o
   7  10   2        4.86       30.53    119.86 o
   8  10   2        2.51       27.86    125.72 o
   9  10   2       14.72       35.15    150.22 o
  -4  11   2        0.66      -45.84    226.65 o
  -3  11   2       38.80      105.00    233.47 o
  -2  11   2       29.32      -65.19    192.77 o
  -1  11   2        5.55      -70.56    184.95 o
   0  11   2       98.51      101.98    176.89 o
   1  11   2        0.67       44.84    171.98 o
   2  11   2       47.37       32.70    119.41 o
   3  11   2      229.66      280.61    132.25 o
   4  11   2       10.89      -18.22    127.89 o
   5  11   2       77.75      134.89    123.82 o
   6  11   2       81.40       20.49    127.59 o
   7  11   2       72.80      126.40    142.32 o
   8  11   2       36.58       12.98    140.10 o
   9  11   2      142.43      162.02    153.51 o
  -2  12   2        0.21      -42.82    237.61 o
  -1  12   2       46.20      126.13    223.07 o
   0  12   2       14.40      -38.68    207.53 o
   1  12   2       85.10       47.52    204.29 o
   2  12   2      194.72       96.50    202.28 o
   3  12   2        0.35      -32.73    149.21 o
   4  12   2       52.17        8.55    144.74 o
   5  12   2      210.02      305.52    166.89 o
   6  12   2        0.02      -35.15    134.52 o
   7  12   2       34.25     -151.82    151.82 o
   0  13   2        1.38      -24.27    241.53 o
   1  13   2       54.30      173.65    236.26 o
   2  13   2        2.45       64.52    230.45 o
   3  13   2       17.35       47.19    224.42 o
   4  13   2       14.66      -86.33    167.96 o
   5  13   2        1.68       33.76    167.41 o
  -3 -12   3       37.99      229.78    259.86 o
  -2 -12   3       47.53       86.10    248.91 o
  -1 -12   3        0.83       46.18    264.67 o
  -6 -11   3       10.58        4.18    173.16 o
  -5 -11   3        0.48      -26.01    166.85 o
  -4 -11   3       14.99       80.72    167.53 o
  -3 -11   3       24.05      -18.78    215.03 o
  -2 -11   3        3.21      -28.62    192.44 o
  -1 -11   3        0.66      -75.03    214.47 o
   0 -11   3       54.15      -23.26    227.32 o
   1 -11   3        0.83      190.53    248.01 o
   2 -11   3       59.51     -131.28    268.25 o
  -7 -10   3      140.51        1.91    154.52 o
  -6 -10   3       47.60       78.27    153.17 o
  -5 -10   3       23.59       -0.47    142.13 o
  -4 -10   3       50.94       82.37    139.50 o
  -3 -10   3       52.66      159.73    141.53 o
  -2 -10   3        3.29       64.86    191.10 o
  -1 -10   3      109.71       77.04    184.72 o
   0 -10   3      347.95      479.47    211.22 o
   1 -10   3      103.30        0.11    213.79 o
   2 -10   3       34.37        3.35    207.53 o
   3 -10   3      242.02      152.40    243.87 o
   4 -10   3       36.40       14.76    266.23 o
  -8  -9   3       35.42      -28.36    147.67 o
  -7  -9   3       37.76       -1.39    139.80 o
  -6  -9   3       25.93      -24.49    189.75 o
  -5  -9   3       53.58       56.49    124.51 o
  -4  -9   3      470.89      344.05    124.36 o
  -3  -9   3       83.83      117.14    115.90 o
  -2  -9   3       25.98       39.93    118.80 o
  -1  -9   3      320.51      231.01    153.30 o
   0  -9   3      130.76      113.16    156.88 o
   1  -9   3      161.17      -10.51    180.92 o
   2  -9   3       68.48      -32.87    194.56 o
   3  -9   3       66.47       -3.13    197.69 o
   4  -9   3        5.23      -98.84    230.12 o
   5  -9   3       91.46       69.10    256.84 o
   6  -9   3       14.39      -31.76    188.30 o
  -9  -8   3       16.27      -32.23    159.19 o
  -8  -8   3       24.13       46.31    145.77 o
  -7  -8   3       15.38        2.78    126.03 o
  -6  -8   3        2.72      -60.70    108.28 o
  -5  -8   3      626.78      508.66    282.51 o
  -4  -8   3       82.11       22.11    103.58 o
  -3  -8   3      189.81      113.35    100.47 o
  -2  -8   3      239.29      136.09     98.66 o
  -1  -8   3        1.21      -30.92    100.76 o
   0  -8   3      160.38      112.37    148.38 o
   1  -8   3        4.69      -16.32    138.88 o
   2  -8   3      301.74      370.11    163.14 o
   3  -8   3      224.85      315.57    224.42 o
   4  -8   3       62.97        1.66    142.28 o
   5  -8   3       48.25       45.52    148.70 o
   6  -8   3      334.55      313.97    167.71 o
   7  -8   3       84.98       79.72    185.92 o
 -10  -7   3       43.94      -57.70    239.18 o
  -9  -7   3        1.74      -12.18    194.56 o
  -8  -7   3       14.92      -40.78    127.51 o
  -7  -7   3      138.21      241.92    112.35 o
  -6  -7   3      329.06      267.33    239.73 o
  -5  -7   3       38.69       25.03     99.82 o
  -4  -7   3      495.34      563.32    215.25 o
  -3  -7   3     1043.94      850.02     98.16 o
  -2  -7   3      661.01      555.65     94.41 o
  -1  -7   3      919.99      886.32     91.30 o
   0  -7   3      251.06      171.25     86.61 o
   1  -7   3      396.70      587.99     96.06 o
   2  -7   3     3345.87     3177.04    376.99 o
   3  -7   3       20.25       -8.71    104.36 o
   4  -7   3      264.84      278.54    128.72 o
   5  -7   3      360.51      463.62    169.45 o
   6  -7   3      100.82      110.10    155.22 o
   7  -7   3        2.41       -0.69    163.26 o
   8  -7   3       50.51      -57.62    183.09 o
 -10  -6   3       33.18      -40.14    229.44 o
  -9  -6   3        0.17     -122.88    197.80 o
  -8  -6   3      153.37       76.51    120.80 o
  -7  -6   3      820.31     1051.72    229.44 o
  -6  -6   3        3.44       -0.85     88.67 o
  -5  -6   3      373.30      165.37     91.74 o
  -4  -6   3       34.88      -13.80     82.46 o
  -3  -6   3     1308.61     1361.52    107.51 o
  -2  -6   3     1985.02     1989.11    107.01 o
  -1  -6   3      699.76      855.71     85.42 o
   0  -6   3     2634.90     2669.57    279.15 o
   1  -6   3      532.34      445.82     84.90 o
   2  -6   3     1023.09      945.30     93.00 o
   3  -6   3      708.33      803.10    103.54 o
   4  -6   3       35.41       13.34    109.34 o
   5  -6   3       13.48      -31.09    116.45 o
   6  -6   3      490.89      268.53    133.45 o
   7  -6   3       25.36       49.86    146.49 o
   8  -6   3      226.72      177.42    169.81 o
 -10  -5   3       41.54      -30.19    213.57 o
  -9  -5   3        0.02       38.91    188.64 o
  -8  -5   3       11.70      -29.14    106.92 o
  -7  -5   3       43.99       79.24     96.87 o
  -6  -5   3      542.36      478.37    135.53 o
  -5  -5   3     1054.41      944.34    357.92 o
  -4  -5   3     1518.05     1568.84    205.83 o
  -3  -5   3       53.68       39.66     55.76 o
  -2  -5   3     1608.86     1684.98    111.90 o
  -1  -5   3     4793.10     4866.92    108.89 o
   0  -5   3     2353.69     2246.19     64.51 o
   1  -5   3      887.70      774.96     94.06 o
   2  -5   3      509.13      479.18    127.94 o
   3  -5   3      462.83      450.01     86.31 o
   4  -5   3     1942.27     1934.31    474.83 o
   5  -5   3      909.09     1164.59    115.95 o
   6  -5   3      387.68      390.11    168.57 o
   7  -5   3       33.07       83.46    131.05 o
   8  -5   3      141.45      104.05    151.97 o
   9  -5   3        1.59        4.77    172.38 o
 -10  -4   3        3.87       -6.37    208.32 o
  -9  -4   3      600.51      866.69    193.67 o
  -8  -4   3      119.01      124.34    158.90 o
  -7  -4   3       12.68      -27.59     94.11 o
  -6  -4   3     1402.92     1518.39    102.13 o
  -5  -4   3     2380.53     2469.59    344.79 o
  -4  -4   3     1893.85     1790.76     77.60 o
  -3  -4   3      883.95      789.42     81.67 o
  -2  -4   3      702.48      701.35     53.42 o
  -1  -4   3     2258.10     2113.63     51.92 o
   0  -4   3      478.96      410.12     42.82 o
   1  -4   3     1105.35     1181.95     64.88 o
   2  -4   3     4672.96     5060.91     78.51 o
   3  -4   3       77.50       42.41     64.64 o
   4  -4   3      718.80      717.56     82.22 o
   5  -4   3        1.01       18.82     93.49 o
   6  -4   3     1394.72     1399.70    248.80 o
   7  -4   3      138.24       36.79    123.75 o
   8  -4   3       13.64      -50.30    137.47 o
   9  -4   3       31.45       64.23    150.09 o
  10  -4   3       84.82        0.62    184.94 o
 -11  -3   3        0.04       21.59    237.50 o
 -10  -3   3      133.51      142.01    200.93 o
  -9  -3   3        1.43       69.10    173.99 o
  -8  -3   3      114.25      246.22    153.97 o
  -7  -3   3      589.72      708.81     99.53 o
  -6  -3   3       75.15       23.67     60.18 o
  -5  -3   3      370.34      374.17     51.61 o
  -4  -3   3     1259.48     1293.91     65.30 o
  -3  -3   3      635.51      559.30     46.19 o
  -2  -3   3      172.53       96.03     28.99 o
  -1  -3   3      353.85      352.44     33.17 o
   0  -3   3     2984.06     3169.56     58.28 o
   1  -3   3      316.33      238.19     38.60 o
   2  -3   3    10907.22    10690.97    116.00 o
   3  -3   3      428.56      398.01     57.14 o
   4  -3   3     2313.94     2661.28    188.34 o
   5  -3   3     1827.94     1962.16    130.04 o
   6  -3   3        2.88       21.04    101.45 o
   7  -3   3        1.57        9.06    114.29 o
   8  -3   3      416.52      629.21    150.06 o
   9  -3   3       52.63       85.74    152.27 o
  10  -3   3        1.69      -33.15    176.03 o
 -10  -2   3        2.42      -71.12    192.54 o
  -9  -2   3        6.45      -38.02    168.51 o
  -8  -2   3        5.31       36.84    108.07 o
  -7  -2   3        8.11       47.57     69.44 o
  -6  -2   3      160.26      130.18     62.47 o
  -5  -2   3       63.17       81.68     47.37 o
  -4  -2   3      763.16      709.88     44.41 o
  -3  -2   3     7207.30     7283.78     84.64 o
  -2  -2   3     2811.96     2615.16    125.82 o
  -1  -2   3       27.51       44.72     27.21 o
   0  -2   3    15408.30    15164.91    126.47 o
   1  -2   3     1145.01     1075.03     77.76 o
   2  -2   3     2149.51     2130.39     52.57 o
   3  -2   3      378.17      314.88     50.44 o
   4  -2   3     1813.63     1661.59     82.11 o
   5  -2   3     3767.25     3613.01    100.63 o
   6  -2   3       45.55        7.32     73.31 o
   7  -2   3      196.96       41.13    104.02 o
   8  -2   3     1339.99     1307.66    160.06 o
   9  -2   3       71.86        2.51    131.93 o
  10  -2   3      132.03       13.42    164.64 o
 -10  -1   3      168.07      232.36    231.69 o
  -9  -1   3       12.61        2.15    125.74 o
  -8  -1   3      259.17      190.13    107.48 o
  -7  -1   3     2505.42     2775.30    510.89 o
  -6  -1   3      888.59      741.96     67.07 o
  -5  -1   3      633.21      758.23     77.88 o
  -4  -1   3    13539.97    13193.89    124.31 o
  -3  -1   3      254.18      226.10     35.53 o
  -2  -1   3      612.47      643.21     30.41 o
  -1  -1   3     3306.45     3330.31     85.06 o
   0  -1   3      271.78      395.82     37.12 o
   1  -1   3     6853.15     6978.62    197.02 o
   2  -1   3      435.22      400.63     41.34 o
   3  -1   3       81.10       42.81     32.50 o
   4  -1   3     7086.74     7301.79    185.06 o
   5  -1   3      482.44      455.02     59.68 o
   6  -1   3       67.52       47.76     68.30 o
   7  -1   3      189.10      221.68     91.57 o
   8  -1   3      215.08       73.89    113.87 o
   9  -1   3      203.11      240.04    136.26 o
  10  -1   3        1.07       83.23    159.02 o
  11  -1   3      186.71      261.02    188.99 o
 -10   0   3        5.91      106.22    217.71 o
  -9   0   3       34.81      130.04    189.64 o
  -8   0   3      372.80      392.08    261.20 o
  -7   0   3       20.67      -22.64     86.90 o
  -6   0   3        1.46       13.83     59.92 o
  -5   0   3      480.59      412.91     50.35 o
  -4   0   3       36.39       25.33     35.16 o
  -3   0   3      556.69      509.99     38.93 o
  -2   0   3     8047.40     7861.53     78.49 o
  -1   0   3        0.56       -2.47     18.53 o
   0   0   3     2041.25     2307.20     96.17 o
   1   0   3      615.17      750.98     30.64 o
   2   0   3      985.15     1113.24     54.02 o
   3   0   3    13144.33    12841.45    113.39 o
   4   0   3     1018.34      942.20     41.98 o
   5   0   3      167.45      130.82     41.16 o
   6   0   3     4850.06     5109.38    129.00 o
   7   0   3     1279.06     1584.31     92.68 o
   8   0   3       60.51       14.38    109.52 o
   9   0   3       87.50       26.35    118.72 o
  10   0   3      501.53      348.78    154.26 o
  11   0   3      113.68       99.92    191.32 o
 -10   1   3       20.88      -78.39    210.33 o
  -9   1   3       43.64       50.77    178.69 o
  -8   1   3       51.75       30.87    103.39 o
  -7   1   3      372.12      390.20     94.52 o
  -6   1   3     1555.01     1455.20     96.39 o
  -5   1   3        0.53      -12.02     48.34 o
  -4   1   3       59.67       43.20     38.64 o
  -3   1   3       38.86       25.91     34.94 o
  -2   1   3      418.23      404.94     37.13 o
  -1   1   3    16480.95    16074.79    148.60 o
   0   1   3     1334.85     1217.13     41.42 o
   1   1   3      497.79      545.88     44.06 o
   2   1   3    19138.70    18071.72    223.13 o
   3   1   3     1549.09     1506.49     42.32 o
   4   1   3     2233.57     2304.78     99.69 o
   5   1   3     4401.87     4276.95    102.53 o
   6   1   3     1118.27     1010.01     67.08 o
   7   1   3     2679.75     2552.87     89.39 o
   8   1   3      421.00      343.82     97.03 o
   9   1   3       42.81       40.56    122.17 o
  10   1   3       43.62       81.36    146.62 o
  11   1   3        9.64       -7.41    174.74 o
 -10   2   3       37.82       29.41    219.05 o
  -9   2   3       21.33      -57.36    185.62 o
  -8   2   3      239.37      167.05    155.54 o
  -7   2   3      299.08      246.76     95.00 o
  -6   2   3     1128.06     1244.62    307.78 o
  -5   2   3     4024.28     3941.87    190.51 o
  -4   2   3      459.42      570.99     80.55 o
  -3   2   3       74.74       72.06     31.89 o
  -2   2   3    12285.38    11901.55    198.45 o
  -1   2   3      166.20      186.53     30.60 o
   0   2   3     1987.63     1874.36     39.52 o
   1   2   3     2484.08     2560.49     80.71 o
   2   2   3     2664.63     2866.81     54.59 o
   3   2   3     6614.32     6488.91    141.80 o
   4   2   3       47.25       37.71     29.20 o
   5   2   3      869.52      839.04     45.08 o
   6   2   3      106.88      104.61     46.60 o
   7   2   3       36.37       -5.26     54.93 o
   8   2   3      258.77      169.34     79.17 o
   9   2   3      331.42      283.64    122.36 o
  10   2   3      104.87       62.18    141.16 o
  11   2   3        6.62      -53.51    168.50 o
 -10   3   3       88.35      321.59    237.95 o
  -9   3   3       37.18       39.47    188.64 o
  -8   3   3        0.53       35.78    147.37 o
  -7   3   3      113.84      209.43    146.37 o
  -6   3   3      433.40      448.40    105.39 o
  -5   3   3      124.31       48.76     59.57 o
  -4   3   3      960.85     1014.52     71.04 o
  -3   3   3      284.80      304.33     47.21 o
  -2   3   3        3.66        3.31     28.53 o
  -1   3   3      579.60      587.27     43.13 o
   0   3   3     6960.37     6942.68     93.86 o
   1   3   3       56.68       18.59     19.94 o
   2   3   3      472.54      485.65     25.77 o
   3   3   3     1545.06     1358.51     71.91 o
   4   3   3       42.69       23.58     28.37 o
   5   3   3     5067.33     5064.06     76.50 o
   6   3   3      131.86       56.50     47.70 o
   7   3   3      158.51      180.82     58.57 o
   8   3   3     1327.43     1539.60    206.62 o
   9   3   3      324.46      214.09     95.98 o
  10   3   3        0.43      -96.40    136.27 o
  11   3   3      224.45       35.26    165.91 o
  12   3   3        9.43      -37.59    197.56 o
  -9   4   3       12.85       39.13    201.94 o
  -8   4   3       50.91       89.90    176.33 o
  -7   4   3        6.20       70.11    138.77 o
  -6   4   3       20.12       44.84    131.28 o
  -5   4   3      188.85      179.01     80.39 o
  -4   4   3     3075.01     3156.05    158.12 o
  -3   4   3      116.75      117.08     43.33 o
  -2   4   3       10.85       11.55     35.51 o
  -1   4   3     1637.52     1592.03     70.30 o
   0   4   3     2174.36     2163.48     79.49 o
   1   4   3    12771.22    13012.93    113.59 o
   2   4   3      645.91      613.14     43.80 o
   3   4   3     1897.76     1829.44     65.68 o
   4   4   3     5825.92     5818.81     77.24 o
   5   4   3       37.91        0.98     39.13 o
   6   4   3       47.73       45.84     47.25 o
   7   4   3     2527.17     2717.94    113.06 o
   8   4   3       61.85       35.86     81.35 o
   9   4   3      168.46      185.98     96.06 o
  10   4   3      190.60      112.70    111.33 o
  11   4   3        0.13        4.81    161.35 o
  12   4   3       15.77       12.63    261.65 o
  -9   5   3        7.97      -10.18    218.16 o
  -8   5   3      209.85       10.29    184.61 o
  -7   5   3      270.01      390.02    167.17 o
  -6   5   3       23.38      -12.86    145.14 o
  -5   5   3       56.21        7.38    132.72 o
  -4   5   3     1615.40     1772.55    164.04 o
  -3   5   3     2253.71     2352.15     72.09 o
  -2   5   3      349.18      314.66     58.93 o
  -1   5   3      210.67      135.12     45.25 o
   0   5   3     3776.85     3751.94     64.21 o
   1   5   3       83.22       62.74     34.29 o
   2   5   3      572.52      607.54     52.15 o
   3   5   3      214.00      135.57     34.48 o
   4   5   3      367.34      363.29     40.36 o
   5   5   3      354.08      350.89     46.85 o
   6   5   3      201.05      107.51     48.55 o
   7   5   3      229.79      234.66     67.33 o
   8   5   3       47.52       30.66     82.16 o
   9   5   3      191.91       87.97     96.03 o
  10   5   3       34.90       -1.90    124.50 o
  11   5   3       89.47       15.58    148.61 o
  -8   6   3       97.61      176.33    210.44 o
  -7   6   3        9.52      -38.47    176.33 o
  -6   6   3        4.27       55.34    158.90 o
  -5   6   3      363.28      292.40    137.42 o
  -4   6   3        8.51      -57.17     85.68 o
  -3   6   3      418.04      428.62     66.16 o
  -2   6   3      693.18      690.08     69.54 o
  -1   6   3      400.27      375.43     51.43 o
   0   6   3      403.59      375.91     46.30 o
   1   6   3      901.17      790.64     49.25 o
   2   6   3     1792.87     1818.07     55.67 o
   3   6   3      134.88      109.27     42.12 o
   4   6   3      127.91       79.25     44.16 o
   5   6   3     2215.84     2365.39     96.28 o
   6   6   3      423.65      342.70     59.64 o
   7   6   3     1032.82     1405.80    185.33 o
   8   6   3       34.05      -24.74     98.81 o
   9   6   3       80.08       59.59    111.68 o
  10   6   3      714.21      959.81    215.19 o
  11   6   3        1.32      -31.42    152.83 o
  -8   7   3        0.11       13.42    240.52 o
  -7   7   3       33.49      -91.58    200.60 o
  -6   7   3      169.94      212.23    180.58 o
  -5   7   3      203.80      248.12    166.38 o
  -4   7   3      439.89      389.78    104.50 o
  -3   7   3       61.12       16.70     87.26 o
  -2   7   3     1458.17     1609.85     78.59 o
  -1   7   3       19.45        8.29     63.38 o
   0   7   3      441.39      424.94     78.63 o
   1   7   3      615.99      524.50     53.47 o
   2   7   3     2017.54     1951.27    125.27 o
   3   7   3      810.23      906.26    104.61 o
   4   7   3      431.02      464.83     72.24 o
   5   7   3     1509.09     1408.14     81.49 o
   6   7   3      822.10      938.08     96.89 o
   7   7   3       39.79       21.83     82.60 o
   8   7   3        2.44      -24.46    105.35 o
   9   7   3      624.13      794.27    124.05 o
  10   7   3       31.74        3.22    134.54 o
  11   7   3       31.45       70.46    155.38 o
  -7   8   3       40.32       78.28    231.13 o
  -6   8   3       18.56      -21.02    196.35 o
  -5   8   3       56.76       73.58    177.00 o
  -4   8   3        0.51       35.44    160.23 o
  -3   8   3       89.56       35.24    100.88 o
  -2   8   3      766.79      559.70    120.93 o
  -1   8   3       30.15       48.81     68.20 o
   0   8   3        9.37       -7.36     66.02 o
   1   8   3     2524.69     2687.35     80.34 o
   2   8   3      142.41       90.93     58.78 o
   3   8   3      744.97      701.84     63.66 o
   4   8   3       13.58       19.22     70.31 o
   5   8   3        2.01      -51.92     80.69 o
   6   8   3      592.15      686.71     97.26 o
   7   8   3        8.73       70.70    100.76 o
   8   8   3      151.75       71.58    113.58 o
   9   8   3        9.42        6.39    126.26 o
  10   8   3       22.76       -8.44    134.40 o
  11   8   3       54.60       21.89    164.41 o
  -6   9   3       12.57      -83.75    219.05 o
  -5   9   3        0.84     -104.21    194.00 o
  -4   9   3        4.86       18.89    177.45 o
  -3   9   3      295.78      416.52    124.85 o
  -2   9   3       72.27       56.14    107.50 o
  -1   9   3      468.22      537.54    103.50 o
   0   9   3        0.88        0.31     75.72 o
   1   9   3      290.24      155.69     74.79 o
   2   9   3      540.26      434.99     99.86 o
   3   9   3      561.83      518.13    134.90 o
   4   9   3      396.77      458.83     99.61 o
   5   9   3      306.39      221.37    165.38 o
   6   9   3       11.30       34.12    104.14 o
   7   9   3      448.90      299.56    102.71 o
   8   9   3      413.68      252.29    116.44 o
   9   9   3        9.83        1.33    134.25 o
  10   9   3        1.25       58.56    156.86 o
  -5  10   3      112.39      -26.95    237.16 o
  -4  10   3       15.63      -37.68    194.90 o
  -3  10   3        0.10      -13.78    134.89 o
  -2  10   3      326.78      346.28    127.02 o
  -1  10   3      902.42      719.58    121.72 o
   0  10   3        9.78       46.22    105.47 o
   1  10   3      410.00      319.11    130.60 o
   2  10   3        0.89      -36.32    108.00 o
   3  10   3      462.90      404.09    110.09 o
   4  10   3      573.19      369.33    172.31 o
   5  10   3       56.25        6.67    107.54 o
   6  10   3        2.49      -43.42    111.02 o
   7  10   3      323.02      303.55    127.22 o
   8  10   3       66.31       15.70    131.73 o
   9  10   3        0.81       17.49    148.33 o
  10  10   3        7.26       20.27    167.72 o
  -4  11   3       30.00       29.29    240.52 o
  -3  11   3       16.88       17.67    219.28 o
  -2  11   3        0.78       -6.07    139.49 o
  -1  11   3       41.12       -8.05    182.04 o
   0  11   3      434.33      419.76    183.04 o
   1  11   3       36.21      134.74    169.73 o
   2  11   3      289.61      376.55    132.85 o
   3  11   3        5.82        1.06    130.13 o
   4  11   3       58.31       49.20    190.31 o
   5  11   3      660.62      940.30    134.19 o
   6  11   3        4.61      -24.48    129.69 o
   7  11   3       13.61      -41.19    136.26 o
   8  11   3      172.29        6.30    137.77 o
   9  11   3        0.13      -53.98    164.72 o
  -2  12   3        2.15      -49.31    237.05 o
  -1  12   3        8.57        5.25    216.92 o
   0  12   3       15.20       40.93    204.85 o
   1  12   3      727.92      881.79    217.71 o
   2  12   3       27.66       35.45    151.72 o
   3  12   3       20.26      -39.85    139.48 o
   4  12   3       78.35        8.77    147.99 o
   5  12   3        5.17       51.56    140.13 o
   6  12   3       15.84      -25.72    144.21 o
   7  12   3      127.95       30.14    152.81 o
   8  12   3       67.35        6.24    153.22 o
   0  13   3       86.70       95.16    243.53 o
   1  13   3       45.13       59.93    236.38 o
   2  13   3        2.41       14.65    206.41 o
   3  13   3       33.18       -7.36    176.75 o
   4  13   3        3.09      167.51    171.43 o
   5  13   3       17.42      -32.98    160.61 o
   6  13   3       29.72      -84.27    167.09 o
  -5 -11   4       11.89       25.19    174.46 o
  -4 -11   4        3.95       23.83    169.02 o
  -3 -11   4       24.36       76.48    232.25 o
  -2 -11   4        0.40       54.68    236.38 o
  -1 -11   4        2.43      -51.10    241.19 o
   0 -11   4       44.79      -56.35    255.84 o
   1 -11   4       24.25       -9.61    263.10 o
  -6 -10   4        0.37      -21.27    164.26 o
  -5 -10   4        5.51       37.05    152.98 o
  -4 -10   4      195.41      194.07    167.67 o
  -3 -10   4       34.46      100.54    143.23 o
  -2 -10   4        0.03       55.02    200.71 o
  -1 -10   4      301.21      354.35    218.04 o
   0 -10   4      295.93      408.92    204.63 o
   1 -10   4       13.96       -5.14    224.53 o
   2 -10   4      148.86      -61.62    226.54 o
   3 -10   4       61.25      361.39    271.38 o
   4 -10   4       24.30      115.51    290.95 o
  -8  -9   4      142.33      121.69    172.17 o
  -7  -9   4       82.84        9.88    153.42 o
  -6  -9   4        0.87       -0.89    146.41 o
  -5  -9   4      334.07      401.75    142.01 o
  -4  -9   4      236.59      185.79    124.24 o
  -3  -9   4      103.62       23.82    122.30 o
  -2  -9   4      608.10      693.59    135.50 o
  -1  -9   4       64.49       86.54    184.27 o
   0  -9   4       60.27      -28.29    185.83 o
   1  -9   4       67.25      101.76    201.16 o
   2  -9   4       34.83      152.08    190.87 o
   3  -9   4       24.68      -62.84    232.80 o
   4  -9   4       29.55       68.21    249.46 o
   5  -9   4        5.38      -37.01    266.57 o
  -8  -8   4       79.63      138.16    155.48 o
  -7  -8   4       10.17       76.13    135.66 o
  -6  -8   4       80.29      286.03    190.09 o
  -5  -8   4       37.35       51.36    120.68 o
  -4  -8   4       76.48       36.34    113.75 o
  -3  -8   4        5.17      -70.26    111.20 o
  -2  -8   4       90.33      126.58    105.52 o
  -1  -8   4        0.22       -1.09    108.48 o
   0  -8   4      157.78      158.56    168.51 o
   1  -8   4       10.46      -35.12    168.06 o
   2  -8   4       91.74      -55.13    166.83 o
   3  -8   4      305.70      617.34    216.92 o
   4  -8   4        0.61      -61.84    212.01 o
   5  -8   4      523.27      381.67    164.57 o
   6  -8   4      113.41      111.48    185.16 o
  -9  -7   4        7.62      138.32    210.77 o
  -8  -7   4        0.00       29.85    204.74 o
  -7  -7   4      106.93       30.47    122.34 o
  -6  -7   4      340.03      135.64    109.23 o
  -5  -7   4      780.05      439.37    107.99 o
  -4  -7   4      666.39      548.07    108.90 o
  -3  -7   4        3.62       35.09     88.88 o
  -2  -7   4      556.59      528.62     97.44 o
  -1  -7   4       14.02       28.61     94.33 o
   0  -7   4        0.02      -23.87     92.88 o
   1  -7   4     2553.87     3261.03    212.78 o
   2  -7   4      649.12      353.01    165.27 o
   3  -7   4        5.64      -27.06    117.17 o
   4  -7   4     1388.26     1463.30    151.31 o
   5  -7   4       29.97      -24.93    138.30 o
   6  -7   4        2.35       68.53    154.85 o
   7  -7   4      137.47       10.19    172.79 o
  -9  -6   4       88.28      118.19    216.14 o
  -8  -6   4      189.59       56.47    194.23 o
  -7  -6   4        0.70      -31.32    121.16 o
  -6  -6   4      177.51      173.65    177.57 o
  -5  -6   4      819.08      707.57    127.36 o
  -4  -6   4      420.18      499.62     94.68 o
  -3  -6   4     1708.71     1829.69    106.10 o
  -2  -6   4      350.91      389.97     96.22 o
  -1  -6   4       94.78      112.99     81.63 o
   0  -6   4     3002.09     2909.89    329.58 o
   1  -6   4       20.32        8.18     90.49 o
   2  -6   4      604.89      436.54    127.53 o
   3  -6   4       20.73        7.03    104.68 o
   4  -6   4        0.48      -33.33    111.49 o
   5  -6   4       18.53       18.84    128.51 o
   6  -6   4       60.46       26.20    138.30 o
   7  -6   4       61.93      119.24    156.28 o
   8  -6   4       82.00        6.80    177.74 o
 -10  -5   4        7.39      -48.75    233.36 o
  -9  -5   4       61.24      167.84    203.73 o
  -8  -5   4      146.22       69.88    180.47 o
  -7  -5   4       49.38      119.45    105.94 o
  -6  -5   4      348.67      596.94    268.59 o
  -5  -5   4      127.34       69.84     82.16 o
  -4  -5   4     1542.78     1648.43    217.20 o
  -3  -5   4       45.13       73.15     73.25 o
  -2  -5   4      243.66      167.26     63.49 o
  -1  -5   4      263.83      184.77     53.03 o
   0  -5   4      100.81       73.95     55.52 o
   1  -5   4      171.21      164.18     58.43 o
   2  -5   4      869.02     1190.16    364.35 o
   3  -5   4        4.84      -34.09     87.28 o
   4  -5   4      307.99      259.98    102.48 o
   5  -5   4       57.00        5.10    109.66 o
   6  -5   4       31.57       44.74    124.88 o
   7  -5   4     1920.02     2009.91    284.29 o
   8  -5   4       37.16        9.18    156.86 o
   9  -5   4       65.74       84.08    181.51 o
 -10  -4   4      215.05      167.95    223.18 o
  -9  -4   4      149.90       96.83    195.90 o
  -8  -4   4       30.73       83.53    172.53 o
  -7  -4   4       19.60       22.14    151.40 o
  -6  -4   4      113.22      190.84     88.89 o
  -5  -4   4     1136.97     1230.80     94.32 o
  -4  -4   4       71.78       26.71     68.17 o
  -3  -4   4      633.79      518.96    106.23 o
  -2  -4   4     7682.85     8163.01    158.76 o
  -1  -4   4       57.88       28.09     42.45 o
   0  -4   4     2447.26     2752.34    130.33 o
   1  -4   4       99.95      112.42     48.06 o
   2  -4   4      980.49      973.27     55.67 o
   3  -4   4    12199.58    11307.93    192.97 o
   4  -4   4      103.25      139.78     89.20 o
   5  -4   4      896.07      738.30    110.43 o
   6  -4   4     2237.51     2382.05    332.27 o
   7  -4   4       40.99       83.07    121.50 o
   8  -4   4       36.13      119.72    148.17 o
   9  -4   4       74.15      -22.58    165.05 o
 -10  -3   4       58.36        4.03    216.36 o
  -9  -3   4      233.74      227.10    192.44 o
  -8  -3   4       31.17        2.23    163.36 o
  -7  -3   4        1.10       53.11    144.81 o
  -6  -3   4     2332.05     2434.70    175.00 o
  -5  -3   4     1217.92     1416.20    218.66 o
  -4  -3   4      127.53      135.78     47.06 o
  -3  -3   4     2166.45     2245.66     90.69 o
  -2  -3   4      145.18      112.58     37.66 o
  -1  -3   4     8711.87     8190.32     95.03 o
   0  -3   4     2223.54     2048.32     56.33 o
   1  -3   4     1626.62     1576.91    143.66 o
   2  -3   4     3259.97     3439.83    141.30 o
   3  -3   4      667.27      702.90     68.10 o
   4  -3   4      270.72      164.58     68.35 o
   5  -3   4       73.95       32.07     85.04 o
   6  -3   4      162.51      120.62    108.99 o
   7  -3   4      161.74      150.39    123.83 o
   8  -3   4      114.65      178.45    132.65 o
   9  -3   4      335.38      115.26    158.34 o
  10  -3   4      174.99      263.47    190.30 o
 -10  -2   4        2.71     -108.13    209.99 o
  -9  -2   4      105.83      106.78    180.13 o
  -8  -2   4       60.12       92.81    160.34 o
  -7  -2   4       60.41       55.41     93.82 o
  -6  -2   4      556.87      347.66     85.14 o
  -5  -2   4     1639.63     1678.72    104.16 o
  -4  -2   4     3179.51     3298.56    161.97 o
  -3  -2   4     1697.06     1702.17     61.60 o
  -2  -2   4       25.51       33.10     33.90 o
  -1  -2   4     4506.08     4450.46     95.58 o
   0  -2   4       15.64       51.70     32.43 o
   1  -2   4     1895.20     1879.59     90.51 o
   2  -2   4     2123.34     2080.25     55.26 o
   3  -2   4      271.94      233.68     43.14 o
   4  -2   4     3885.37     3830.85    143.83 o
   5  -2   4      420.06      365.54     74.20 o
   6  -2   4     2324.66     2180.03    102.82 o
   7  -2   4      433.24      373.71    115.48 o
   8  -2   4       89.64       41.20    124.98 o
   9  -2   4      578.81      611.03    154.62 o
  10  -2   4        5.23       40.06    159.17 o
  -9  -1   4       14.21       42.22    133.24 o
  -8  -1   4     1427.95     1752.20    293.57 o
  -7  -1   4       32.49       72.46     95.99 o
  -6  -1   4       82.35      -18.43     78.34 o
  -5  -1   4     1819.58     1783.76     63.64 o
  -4  -1   4       11.07        9.58     39.69 o
  -3  -1   4     6811.65     6856.31    104.71 o
  -2  -1   4     3146.03     3196.41     63.47 o
  -1  -1   4       21.83       44.96     29.04 o
   0  -1   4     6653.81     6387.36    129.97 o
   1  -1   4        2.48        5.76     31.16 o
   2  -1   4     5400.24     5586.01    149.17 o
   3  -1   4     7526.59     8045.36     96.83 o
   4  -1   4     4345.96     4441.05     77.73 o
   5  -1   4     4135.09     4202.62    104.08 o
   6  -1   4      258.92      132.40     72.29 o
   7  -1   4     1700.51     1685.50    101.18 o
   8  -1   4      142.98       37.05    111.83 o
   9  -1   4        1.29      -70.45    129.66 o
  10  -1   4       88.51       15.58    163.20 o
  11  -1   4       93.38       94.31    194.47 o
 -10   0   4        9.01      147.37    221.74 o
  -9   0   4       43.93       -3.28    138.48 o
  -8   0   4      410.73      358.74    119.13 o
  -7   0   4      196.93       83.89     92.00 o
  -6   0   4     1238.20     1324.06    161.47 o
  -5   0   4      557.79      497.54     69.90 o
  -4   0   4      926.29      868.63     48.38 o
  -3   0   4        3.10       15.24     30.51 o
  -2   0   4      114.15      122.40     27.18 o
  -1   0   4      897.64     1050.34     55.50 o
   0   0   4     2020.73     1837.23     71.36 o
   1   0   4     9124.38     8736.39    109.40 o
   2   0   4     1798.54     1886.32     47.09 o
   3   0   4     6382.00     6352.91     96.96 o
   4   0   4     1406.20     1607.58     60.09 o
   5   0   4     5242.05     5522.38     85.91 o
   6   0   4      241.93      251.95     54.15 o
   7   0   4       77.23      154.73     81.81 o
   8   0   4       36.85       65.96    114.27 o
   9   0   4      217.77      114.19    133.49 o
  10   0   4      326.75      127.70    146.83 o
  11   0   4        0.64       18.45    184.34 o
 -10   1   4       18.44       10.85    220.05 o
  -9   1   4       12.47       85.76    185.17 o
  -8   1   4        0.27       -0.36    111.65 o
  -7   1   4      187.72      209.61    193.27 o
  -6   1   4      213.95      136.14     88.16 o
  -5   1   4      763.11      708.87     83.19 o
  -4   1   4      505.93      538.55     46.53 o
  -3   1   4     3039.35     3048.78    113.13 o
  -2   1   4    12204.99    12280.42    135.83 o
  -1   1   4     1461.89     1376.52     46.64 o
   0   1   4      295.90      313.91     28.06 o
   1   1   4    12907.86    13203.86    112.12 o
   2   1   4     4236.03     4588.58    142.66 o
   3   1   4      533.55      446.33     33.17 o
   4   1   4       85.21       91.21     34.69 o
   5   1   4       24.20       18.10     41.45 o
   6   1   4     3108.40     3434.27    145.48 o
   7   1   4       23.01      -14.34     57.34 o
   8   1   4       65.00       -1.34    110.97 o
   9   1   4      871.03      825.60    221.01 o
  10   1   4      721.80      765.24    228.00 o
  11   1   4       60.25      -14.34    173.82 o
 -10   2   4        0.18       62.39    235.04 o
  -9   2   4      140.98       50.21    187.63 o
  -8   2   4        3.14      -19.90    158.67 o
  -7   2   4      947.80      816.38    111.59 o
  -6   2   4     3869.25     4186.91    133.19 o
  -5   2   4        0.13       21.32     73.37 o
  -4   2   4       86.39       38.80     42.38 o
  -3   2   4     8948.44     9011.07    169.41 o
  -2   2   4     1775.75     1472.19     74.72 o
  -1   2   4     2853.16     2691.07     80.86 o
   0   2   4     9094.35     9419.21    121.40 o
   1   2   4     7052.42     7289.71    112.92 o
   2   2   4     4973.51     4642.24     54.57 o
   3   2   4        1.88       45.11     38.53 o
   4   2   4      273.87      297.65     32.18 o
   5   2   4     3776.98     3694.50     67.28 o
   6   2   4     5693.83     5771.77    157.37 o
   7   2   4      535.74      494.87     69.22 o
   8   2   4      132.37       41.58     79.08 o
   9   2   4      593.79      744.48    286.81 o
  10   2   4      211.67      170.92    227.10 o
  11   2   4        0.88      -31.57    166.84 o
 -10   3   4      106.73      187.07    241.19 o
  -9   3   4        0.08        8.49    199.15 o
  -8   3   4      129.66      160.01    170.30 o
  -7   3   4       18.57      153.19    151.07 o
  -6   3   4      543.51      452.50    206.86 o
  -5   3   4        1.43      -13.13     75.51 o
  -4   3   4      582.31      689.99    100.99 o
  -3   3   4     1306.67     1455.49     68.30 o
  -2   3   4      933.67     1135.92     58.16 o
  -1   3   4     1318.38     1120.63     83.31 o
   0   3   4      239.87      216.86     27.31 o
   1   3   4       24.69       34.94     23.99 o
   2   3   4      692.89      673.30     25.70 o
   3   3   4     2086.87     2116.22    138.75 o
   4   3   4     4974.27     5071.90    216.00 o
   5   3   4      897.48      941.28     43.49 o
   6   3   4       47.38       47.35     47.02 o
   7   3   4     4471.09     4490.70    138.61 o
   8   3   4       69.79      -26.72     82.43 o
   9   3   4       21.96       71.01     94.22 o
  10   3   4      117.69      133.71    142.71 o
  11   3   4      110.99      156.01    161.17 o
  -9   4   4        3.38      -13.75    215.59 o
  -8   4   4       11.05      132.50    178.01 o
  -7   4   4        0.70      -78.83    156.32 o
  -6   4   4      109.99       89.45    130.27 o
  -5   4   4      600.31      542.18     89.44 o
  -4   4   4       39.08       14.63     70.73 o
  -3   4   4     1656.79     1766.98     97.25 o
  -2   4   4       26.38       37.67     38.59 o
  -1   4   4     3807.58     3901.41     64.46 o
   0   4   4     7664.96     7505.23     94.09 o
   1   4   4      159.54      145.95     29.04 o
   2   4   4      843.98      808.55     44.17 o
   3   4   4     8535.96     8505.90    219.63 o
   4   4   4      879.87      936.44     88.27 o
   5   4   4      235.60      183.42     37.50 o
   6   4   4     2298.23     2351.24     66.62 o
   7   4   4      225.02      153.27     69.26 o
   8   4   4      985.29      990.59     89.42 o
   9   4   4      175.60      105.75     95.75 o
  10   4   4       12.49       31.94    116.99 o
  11   4   4       39.21      174.01    168.45 o
  -9   5   4        2.92       49.76    229.78 o
  -8   5   4       14.33       11.30    193.78 o
  -7   5   4      126.14       -0.79    169.73 o
  -6   5   4       34.99       87.22    137.76 o
  -5   5   4     2556.91     2561.72    180.92 o
  -4   5   4     2722.78     3019.51    118.87 o
  -3   5   4       78.04       56.51     53.34 o
  -2   5   4      712.15      661.69     50.83 o
  -1   5   4     4983.25     4814.66    107.59 o
   0   5   4     1992.88     2096.05     74.84 o
   1   5   4      870.69      925.15     50.78 o
   2   5   4     2638.92     2545.65     54.44 o
   3   5   4     2242.31     2257.16     70.67 o
   4   5   4     1782.71     1776.61     49.53 o
   5   5   4      160.85      133.18     41.46 o
   6   5   4        5.21       14.23     59.78 o
   7   5   4       48.14      113.74     73.03 o
   8   5   4      573.51      601.09     91.10 o
   9   5   4        3.92      -30.75     91.20 o
  10   5   4      354.29      310.65    116.71 o
  11   5   4       96.31      205.57    160.98 o
  -8   6   4       20.65      -11.74    206.52 o
  -7   6   4       14.36      -32.20    161.91 o
  -6   6   4       81.93      -43.83    149.05 o
  -5   6   4        2.11      -40.93    132.39 o
  -4   6   4      516.00      782.94    150.28 o
  -3   6   4      894.56      872.19     73.24 o
  -2   6   4        7.63       13.00     55.09 o
  -1   6   4     1124.69     1263.73    125.33 o
   0   6   4      152.40      111.22     45.21 o
   1   6   4     2117.12     2201.43     73.13 o
   2   6   4       60.15       44.39     40.24 o
   3   6   4      203.49      162.32     46.04 o
   4   6   4        0.12      -22.70     40.53 o
   5   6   4     1331.98     1381.27     59.68 o
   6   6   4     2226.63     2168.42    108.36 o
   7   6   4       24.44       33.91     72.52 o
   8   6   4      152.06      134.43     86.86 o
   9   6   4      599.34      756.90    196.24 o
  10   6   4        0.98      -70.65    130.78 o
  11   6   4        3.69       31.99    152.22 o
  -8   7   4        0.12       22.25    238.84 o
  -7   7   4        0.50      -84.42    197.24 o
  -6   7   4        0.88       52.10    182.82 o
  -5   7   4        4.17      -85.98    168.51 o
  -4   7   4       20.82      -46.07    151.29 o
  -3   7   4     1453.50     1523.91    230.85 o
  -2   7   4      241.06      211.18     66.87 o
  -1   7   4       36.88       -4.85     56.84 o
   0   7   4      157.31       80.89     52.54 o
   1   7   4     2330.18     2531.05    108.84 o
   2   7   4     3461.71     3493.19    103.07 o
   3   7   4      730.70      648.98     77.10 o
   4   7   4     1981.43     2038.39     66.90 o
   5   7   4      921.93      829.91    127.59 o
   6   7   4       33.06       74.56     68.66 o
   7   7   4       49.57       32.49     87.93 o
   8   7   4      248.02      260.42     98.76 o
   9   7   4      210.48      192.48    124.59 o
  10   7   4        4.00      -81.94    127.98 o
  11   7   4       69.33      -94.06    155.96 o
  -7   8   4       42.09       28.18    203.50 o
  -6   8   4      186.38      106.78    205.30 o
  -5   8   4        5.71      139.10    184.61 o
  -4   8   4       20.64      -62.84    163.03 o
  -2   8   4      897.07      982.59     87.59 o
  -1   8   4      106.91       70.13     85.11 o
   0   8   4      506.76      507.52     68.90 o
   1   8   4     1476.54     1549.42     73.83 o
   2   8   4      335.64      290.52     60.67 o
   3   8   4     1036.55      896.25    123.01 o
   4   8   4       35.11       24.48     63.62 o
   5   8   4       70.76       -2.97     81.76 o
   6   8   4      379.31      339.29     93.98 o
   7   8   4       85.17       83.71    100.09 o
   8   8   4       91.24       69.36    106.31 o
   9   8   4       43.06       54.69    128.80 o
  10   8   4        1.42       -3.81    147.13 o
  11   8   4       88.72      114.99    167.82 o
  -6   9   4        4.61       -6.48    224.42 o
  -5   9   4       44.76       24.83    202.94 o
  -4   9   4       16.28       70.56    188.41 o
  -3   9   4       47.96       27.40    171.08 o
  -2   9   4        2.09        6.65    102.91 o
  -1   9   4      345.69      360.98    101.39 o
   0   9   4      584.02      415.74     81.93 o
   1   9   4       65.15       24.71     77.85 o
   2   9   4      649.25      565.55     88.55 o
   3   9   4      481.08      574.31    111.25 o
   4   9   4        2.44       32.29     87.13 o
   5   9   4       34.48      -28.37     98.36 o
   6   9   4       45.87       60.12    100.34 o
   7   9   4      573.96      663.59    261.09 o
   8   9   4      185.61      164.14    112.84 o
   9   9   4       23.90       14.53    136.87 o
  10   9   4      194.96      281.88    234.42 o
  -5  10   4        0.37       64.75    245.10 o
  -4  10   4       51.53       68.99    224.98 o
  -3  10   4       82.32       24.72    189.75 o
  -2  10   4       56.38      -37.36    123.80 o
  -1  10   4      675.11      597.49    118.35 o
   0  10   4       20.60       63.01     89.80 o
   1  10   4       11.50       62.03     91.43 o
   2  10   4      153.73      143.61    111.47 o
   3  10   4      525.23      387.28    108.98 o
   4  10   4      116.09      214.52     98.27 o
   5  10   4      147.84      176.05    129.70 o
   6  10   4      740.32      867.33    129.52 o
   7  10   4        2.70       -7.06    119.65 o
   8  10   4       31.58       84.69    123.53 o
   9  10   4        2.50      -19.94    137.81 o
  10  10   4       96.82       78.45    158.39 o
  -4  11   4       31.51      154.76    248.80 o
  -3  11   4        0.94     -117.18    209.65 o
  -2  11   4      128.90      -15.65    193.89 o
  -1  11   4      337.45      273.33    141.53 o
   0  11   4        2.56      -66.19    172.75 o
   1  11   4        0.67       34.58    133.98 o
   2  11   4      507.21      530.95    162.25 o
   3  11   4        0.77       33.56    132.63 o
   4  11   4       12.20       54.48    110.99 o
   5  11   4      110.49       90.34    123.87 o
   6  11   4        8.75      -10.74    131.78 o
   7  11   4       30.14      -11.39    136.93 o
   8  11   4       34.12       67.54    144.04 o
   9  11   4        3.47       -4.34    159.04 o
  -1  12   4      116.95      135.30    234.37 o
   0  12   4       47.26      211.45    208.32 o
   1  12   4       36.27       35.33    202.83 o
   2  12   4        4.70      -90.85    148.10 o
   3  12   4        0.34      -37.61    149.17 o
   4  12   4      261.45      278.64    135.36 o
   5  12   4       25.77       -6.31    137.28 o
   6  12   4       31.23       19.00    147.71 o
   7  12   4        0.81       -7.34    138.35 o
   8  12   4        2.06      -14.31    153.82 o
   0  13   4      196.03       60.38    238.73 o
   1  13   4        1.80     -129.82    236.71 o
   2  13   4       31.10     -146.37    218.04 o
   3  13   4       23.34      -53.29    168.72 o
   4  13   4        3.39      113.53    155.69 o
   5  13   4      182.84      167.32    157.31 o
   6  13   4        0.14      -62.16    163.31 o
  -3 -11   5       43.15      255.39    261.54 o
  -2 -11   5       20.14       53.90    230.56 o
  -1 -11   5        4.21      -18.12    234.82 o
   0 -11   5       64.14       58.48    283.12 o
  -5 -10   5       34.34       56.75    170.70 o
  -4 -10   5      146.31      115.54    163.82 o
  -3 -10   5       25.77      -32.48    160.69 o
  -2 -10   5      149.93      197.24    227.21 o
  -1 -10   5       79.27      118.97    234.37 o
   0 -10   5        1.50      -23.26    240.85 o
   1 -10   5       13.69     -114.39    224.53 o
   2 -10   5      124.71       49.76    260.08 o
   3 -10   5      105.74       20.24    290.05 o
  -7  -9   5       10.44      -39.51    164.94 o
  -6  -9   5      224.09      492.27    164.73 o
  -5  -9   5        0.52       29.31    148.24 o
  -4  -9   5       17.16      -58.30    140.74 o
  -3  -9   5       78.17      -13.15    131.23 o
  -2  -9   5       23.27      -46.16    138.84 o
  -1  -9   5      527.79      690.47    219.28 o
   0  -9   5       77.56       19.57    182.70 o
   1  -9   5        2.27      -48.08    194.56 o
   2  -9   5      202.60      253.15    210.66 o
   3  -9   5        0.55       48.53    246.00 o
   4  -9   5       18.56      143.46    267.46 o
  -8  -8   5        7.72      -43.27    208.88 o
  -7  -8   5       71.59       29.44    152.16 o
  -6  -8   5        9.34       27.82    143.07 o
  -5  -8   5      115.63      161.15    133.02 o
  -4  -8   5      132.33      140.08    123.68 o
  -3  -8   5        2.68        9.68    116.50 o
  -2  -8   5      124.46       94.73    121.14 o
  -1  -8   5       60.22       59.91    121.26 o
   0  -8   5      130.10      136.19    161.47 o
   1  -8   5      244.82       77.71    192.33 o
   2  -8   5      243.35      197.02    203.17 o
   3  -8   5      216.35       62.28    190.31 o
   4  -8   5       33.91       12.63    207.20 o
   5  -8   5      368.34      463.81    263.89 o
   6  -8   5       30.38       48.12    190.04 o
  -8  -7   5        0.62      -38.57    199.04 o
  -7  -7   5        0.84       28.51    195.46 o
  -6  -7   5        3.07      -14.88    160.91 o
  -5  -7   5       20.32       38.01    117.19 o
  -4  -7   5       53.62       -6.63    102.05 o
  -3  -7   5     1289.91     1397.63    350.04 o
  -2  -7   5       59.56       93.35    102.07 o
  -1  -7   5      521.22      480.64    136.97 o
   0  -7   5     1380.02     1369.76    183.49 o
   1  -7   5      771.21      900.80    187.97 o
   2  -7   5      182.74        6.82    174.10 o
   3  -7   5      661.75      801.06    203.95 o
   4  -7   5       52.65       -9.23    146.15 o
   5  -7   5       96.00      163.86    150.29 o
   6  -7   5       43.37       18.13    164.34 o
   7  -7   5        3.20       30.16    185.53 o
  -9  -6   5        8.29      -15.20    235.38 o
  -8  -6   5       31.77       -5.92    205.41 o
  -7  -6   5      482.97      432.51    193.78 o
  -6  -6   5      350.28      396.29    122.15 o
  -5  -6   5      529.83      525.66    133.84 o
  -4  -6   5     1656.80     1836.59    243.25 o
  -3  -6   5        0.55       25.49     90.49 o
  -2  -6   5      191.94      219.51     90.00 o
  -1  -6   5     1945.51     1934.74    109.95 o
   0  -6   5       29.98       55.79     87.95 o
   1  -6   5     1534.90     1991.90    185.95 o
   2  -6   5      777.42      730.09    176.84 o
   3  -6   5     1056.92      916.29    157.16 o
   4  -6   5       70.55       16.89    124.97 o
   5  -6   5        1.23      -35.73    138.30 o
   6  -6   5       14.34       51.03    148.88 o
   7  -6   5        6.98      101.89    172.24 o
   8  -6   5      320.17      237.30    182.12 o
  -9  -5   5       75.13        2.46    225.76 o
  -8  -5   5      366.88      677.95    194.45 o
  -7  -5   5       40.68        8.49    158.56 o
  -6  -5   5      125.31      -13.02    105.23 o
  -5  -5   5       74.20       21.03     91.80 o
  -4  -5   5        7.30      -62.34     82.17 o
  -3  -5   5      655.39      696.14    180.47 o
  -2  -5   5      250.17      265.02    103.99 o
  -1  -5   5      582.67      546.45     83.03 o
   0  -5   5        6.72       15.28     63.56 o
   1  -5   5      158.39       60.65     63.11 o
   2  -5   5      720.67      689.96    244.71 o
   3  -5   5      690.15      514.65    111.54 o
   4  -5   5      832.91      698.59    171.81 o
   5  -5   5      259.31      115.36    116.72 o
   6  -5   5      636.37      413.94    130.49 o
   7  -5   5      199.01      173.98    149.70 o
   8  -5   5        1.40      -42.67    165.54 o
 -10  -4   5       48.64       39.69    243.20 o
  -9  -4   5       10.51      -83.41    213.46 o
  -8  -4   5       19.99        6.82    184.16 o
  -7  -4   5       30.81       16.66    166.49 o
  -6  -4   5      288.76      235.38    154.31 o
  -5  -4   5        0.86      -62.21     82.39 o
  -4  -4   5      960.38     1038.07    294.24 o
  -3  -4   5     1502.68     1509.86     92.78 o
  -2  -4   5      967.98      858.52     76.68 o
  -1  -4   5     4631.02     4682.53    145.26 o
   0  -4   5       12.64      -17.24     52.52 o
   1  -4   5     2541.11     2364.83     81.61 o
   2  -4   5     4893.44     4976.19    161.85 o
   3  -4   5     1550.58     1471.10    290.89 o
   4  -4   5       93.11       24.10     98.56 o
   5  -4   5     3846.50     4176.27    362.96 o
   6  -4   5        2.93        0.17    121.48 o
   7  -4   5        2.70      -15.63    129.27 o
   8  -4   5      210.20      252.19    149.85 o
   9  -4   5        2.66      -43.39    175.25 o
 -10  -3   5       99.14       78.61    239.51 o
  -9  -3   5       82.23      253.37    202.61 o
  -8  -3   5       11.01       28.73    176.11 o
  -7  -3   5      418.98      315.21    151.96 o
  -6  -3   5      209.97       20.13    145.03 o
  -5  -3   5      654.79      843.72    106.00 o
  -4  -3   5     1187.77     1267.19     87.58 o
  -3  -3   5     5643.76     6034.72    162.98 o
  -2  -3   5     3466.60     3236.49     69.58 o
  -1  -3   5      211.30      192.06     44.45 o
   0  -3   5        1.32        5.50     44.69 o
   1  -3   5     5601.01     5504.25     91.26 o
   2  -3   5      655.06      729.02     80.96 o
   3  -3   5       21.67       22.99     52.28 o
   4  -3   5       41.12       35.52     78.15 o
   5  -3   5      846.81      762.39    113.69 o
   6  -3   5       78.68       35.67    113.75 o
   7  -3   5       50.38      -13.84    120.18 o
   8  -3   5       13.16      -26.24    135.38 o
   9  -3   5      156.51      238.77    170.78 o
  10  -3   5      108.88      280.96    183.71 o
 -10  -2   5       74.23      104.33    232.70 o
  -9  -2   5        3.71      -25.94    190.53 o
  -8  -2   5       26.78       37.80    177.23 o
  -7  -2   5      641.16      403.88    147.49 o
  -6  -2   5       94.86      156.42     94.56 o
  -5  -2   5       53.53       59.26     76.78 o
  -4  -2   5      633.40      510.75     78.22 o
  -3  -2   5      171.06      120.47     45.10 o
  -2  -2   5     2372.74     2380.06     82.69 o
  -1  -2   5      602.37      621.86     45.13 o
   0  -2   5      327.08      357.51     42.29 o
   1  -2   5      431.69      400.42     45.64 o
   2  -2   5       27.75      -11.56     46.88 o
   3  -2   5      171.65      166.31     49.31 o
   4  -2   5     1383.89     1287.77     85.87 o
   5  -2   5     1734.01     2061.39    100.04 o
   6  -2   5      550.06      468.71    103.81 o
   7  -2   5      844.05      926.14    127.51 o
   8  -2   5     1729.85     1607.53    153.10 o
   9  -2   5        0.29       77.87    148.03 o
  10  -2   5       76.83       56.36    177.27 o
 -10  -1   5        0.48       46.07    225.99 o
  -9  -1   5      194.12      270.82    199.25 o
  -8  -1   5       65.53       48.90    121.34 o
  -7  -1   5      309.77      199.48    107.59 o
  -6  -1   5        7.85       21.34     92.45 o
  -5  -1   5      363.98      291.72    113.83 o
  -4  -1   5     1179.38     1176.11     58.34 o
  -3  -1   5     1075.65     1009.47     49.40 o
  -2  -1   5       60.09       83.87     37.16 o
  -1  -1   5     8403.11     8961.64    118.89 o
   0  -1   5     6205.24     6468.44     85.14 o
   1  -1   5     7189.47     7200.89    127.36 o
   2  -1   5     1578.93     1734.20     57.30 o
   3  -1   5     7981.32     7859.65    104.78 o
   4  -1   5    10391.04    10183.39    145.96 o
   5  -1   5      131.62       73.79     70.12 o
   6  -1   5     2713.35     2636.53    104.94 o
   7  -1   5     3173.82     3285.26    244.10 o
   8  -1   5       65.22      102.15    125.86 o
   9  -1   5       12.28      -52.96    143.67 o
  10  -1   5       60.89        7.16    167.70 o
  11  -1   5       23.70      -52.66    196.41 o
 -10   0   5        5.01      -69.66    233.47 o
  -9   0   5      129.87       82.90    147.97 o
  -8   0   5      271.08      127.25    121.05 o
  -7   0   5      111.60      195.80    108.44 o
  -6   0   5      164.09       92.59     94.75 o
  -5   0   5     2088.28     2298.25    221.01 o
  -4   0   5     5629.48     5860.79    127.46 o
  -3   0   5      655.56      697.72     87.51 o
  -2   0   5     1752.41     1972.55    150.47 o
  -1   0   5    11965.04    11170.34    148.24 o
   0   0   5    10066.40     9455.91    201.19 o
   1   0   5       13.63       -0.61     34.50 o
   2   0   5     4567.66     4949.67     82.69 o
   3   0   5     5635.58     5760.48    171.94 o
   4   0   5       49.13       52.52     44.99 o
   5   0   5       20.09       42.29     49.36 o
   6   0   5       40.09       33.25     58.61 o
   7   0   5       14.29      -25.86    103.65 o
   8   0   5       99.83      184.61    155.81 o
   9   0   5       30.56       -3.83    139.57 o
  10   0   5       32.65       93.16    163.81 o
  11   0   5      392.45      610.89    260.42 o
 -10   1   5        0.18     -142.12    232.36 o
  -9   1   5        0.61       59.93    191.32 o
  -8   1   5      121.95      189.85    118.72 o
  -7   1   5      161.70       63.59    105.83 o
  -6   1   5        5.74        4.72     90.12 o
  -5   1   5     2583.93     2927.70    116.88 o
  -4   1   5      739.46      629.18     73.41 o
  -3   1   5     1297.91     1354.47     82.50 o
  -2   1   5      208.91      170.08     45.32 o
  -1   1   5       60.78       51.55     27.46 o
   0   1   5      176.31      214.57     33.60 o
   1   1   5      695.26      705.84     36.94 o
   2   1   5      676.55      558.50     36.52 o
   3   1   5     1185.14     1141.88     46.41 o
   4   1   5     5667.74     6354.15    120.23 o
   5   1   5      610.29      594.38     51.52 o
   6   1   5     1786.06     2019.57     81.02 o
   7   1   5     2985.93     2899.60    217.28 o
   8   1   5      156.78       88.60    156.20 o
   9   1   5      468.38      323.86    138.24 o
  10   1   5      364.08      398.24    160.74 o
  11   1   5        5.92       -0.55    168.27 o
  -9   2   5       72.64      152.96    198.59 o
  -8   2   5        1.50       45.51    170.07 o
  -7   2   5     1019.01      837.24    117.92 o
  -6   2   5       49.47       46.79     93.37 o
  -5   2   5       57.99       24.10     84.02 o
  -4   2   5      119.86      104.92     69.40 o
  -3   2   5     1394.81     1370.17     69.54 o
  -2   2   5     3465.86     3532.59     81.29 o
  -1   2   5     5669.14     5668.54    104.18 o
   0   2   5       46.45       28.72     29.39 o
   1   2   5     6775.72     6981.36    103.12 o
   2   2   5    12300.88    12558.79    113.44 o
   3   2   5     3180.71     3433.63     54.89 o
   4   2   5       36.93       36.25     33.71 o
   5   2   5     7643.48     7524.50    221.62 o
   6   2   5     4284.65     4528.67    160.32 o
   7   2   5       35.41      -49.45     73.81 o
   8   2   5     1372.57     1492.94     99.55 o
   9   2   5      124.07      126.19    132.37 o
  10   2   5      139.64      177.13    152.84 o
  11   2   5       22.81      -52.40    174.08 o
  -9   3   5        1.59       10.62    202.83 o
  -8   3   5        0.44      -17.22    176.22 o
  -7   3   5      613.37      844.55    176.11 o
  -6   3   5       14.06       66.16    101.09 o
  -5   3   5      691.74      584.38     94.99 o
  -4   3   5      882.08      783.50    131.84 o
  -3   3   5      810.07      829.36     69.04 o
  -2   3   5     4001.32     4229.15    193.35 o
  -1   3   5     1472.25     1504.23     40.37 o
   0   3   5      500.19      571.67     63.32 o
   1   3   5    10565.67    11000.15    122.73 o
   2   3   5     5891.61     5800.00     69.56 o
   3   3   5       77.96       84.59     41.01 o
   4   3   5     1547.05     1694.87    143.78 o
   5   3   5      217.15      243.86     58.79 o
   6   3   5     1749.22     1789.91     81.55 o
   7   3   5        9.47       14.28     71.15 o
   8   3   5      463.28      450.86     85.17 o
   9   3   5       64.77       29.95    100.25 o
  10   3   5       12.25       45.27    137.80 o
  11   3   5       55.51       -6.19    170.20 o
  -9   4   5        0.06       49.31    219.28 o
  -8   4   5        0.61      -24.60    186.06 o
  -7   4   5        1.28       27.85    176.11 o
  -6   4   5      377.58      394.23    104.84 o
  -5   4   5      265.35      300.38    199.70 o
  -4   4   5      886.89      980.18    168.57 o
  -3   4   5     1262.35     1356.83     89.36 o
  -2   4   5     1155.92     1158.36     71.20 o
  -1   4   5     7304.42     7371.63    163.88 o
   0   4   5       74.21       87.57     33.95 o
   1   4   5      686.64      650.64     57.32 o
   2   4   5      409.92      344.02     36.06 o
   3   4   5     2777.70     2711.38     71.39 o
   4   4   5      994.57      956.67    100.34 o
   5   4   5       88.83      188.87     75.37 o
   6   4   5     1579.48     1600.52     97.22 o
   7   4   5      333.50      302.73     76.69 o
   8   4   5      274.22      184.27     82.29 o
   9   4   5      105.39       81.34     94.90 o
  10   4   5       63.34       65.16    137.78 o
  11   4   5      460.11      401.68    174.79 o
  -8   5   5       94.58      231.46    207.64 o
  -7   5   5       54.37      -39.13    159.22 o
  -6   5   5      531.57      768.41    176.67 o
  -5   5   5     1426.34     1577.44    160.06 o
  -4   5   5      145.71      131.44     92.64 o
  -3   5   5      446.82      327.05    125.29 o
  -2   5   5      820.23      820.34     63.47 o
  -1   5   5     2439.02     2435.84     81.76 o
   0   5   5      619.30      526.56     81.88 o
   1   5   5     4848.83     4850.92     74.14 o
   2   5   5     5018.95     5220.06     74.71 o
   3   5   5      357.57      277.03     34.77 o
   4   5   5     2127.09     2485.05    191.85 o
   5   5   5       93.23       55.79     53.45 o
   6   5   5      119.76      159.91     66.54 o
   7   5   5     3073.86     3290.63    290.86 o
   8   5   5       76.42       65.63    106.24 o
   9   5   5       28.04        7.65     96.21 o
  10   5   5      595.90      782.04    134.68 o
  11   5   5       76.95       26.97    169.04 o
  -8   6   5        4.78      170.97    225.54 o
  -7   6   5       88.53      159.56    196.91 o
  -6   6   5       15.72      -51.89    171.31 o
  -5   6   5      347.33      506.53    167.28 o
  -4   6   5       13.52      -43.48     96.02 o
  -3   6   5      295.35      195.01    133.84 o
  -2   6   5     1096.76     1200.83    120.09 o
  -1   6   5        0.14       -1.54     51.32 o
   0   6   5      342.49      359.81     50.59 o
   1   6   5      500.68      570.65     58.73 o
   2   6   5      540.69      519.80     45.67 o
   3   6   5     2167.48     2204.56     94.32 o
   4   6   5      732.57      646.51     70.95 o
   5   6   5      667.02      583.83     64.13 o
   6   6   5      352.73      533.76     72.40 o
   7   6   5      266.49      144.94     73.42 o
   8   6   5      736.94      494.70    113.96 o
   9   6   5      326.87      316.97    104.65 o
  10   6   5        0.39       34.79    117.65 o
  11   6   5        1.93      -21.72    147.07 o
  -7   7   5        2.10       74.36    219.72 o
  -6   7   5        1.35       42.04    198.25 o
  -5   7   5       15.24       23.48    178.80 o
  -4   7   5       46.31      110.81    158.78 o
  -3   7   5       15.67       15.92     99.73 o
  -2   7   5      949.12      947.42    105.61 o
  -1   7   5       27.68       -1.48     64.06 o
   0   7   5     1613.84     1597.66     68.90 o
   1   7   5     1961.51     2112.70     69.57 o
   2   7   5        1.16       15.33     47.52 o
   3   7   5      278.20      238.90     51.41 o
   4   7   5     1128.82     1107.21    115.29 o
   5   7   5     2005.74     1954.46     86.51 o
   6   7   5       13.84       -8.54     73.95 o
   7   7   5       64.87      126.77     83.56 o
   8   7   5      560.67      528.31     99.81 o
   9   7   5       78.57       75.56    121.94 o
  10   7   5      230.87      114.09    167.11 o
  11   7   5        1.67      -11.21    157.61 o
  -7   8   5       10.74      149.05    239.51 o
  -6   8   5       77.51        0.79    209.21 o
  -5   8   5        8.97       50.77    188.64 o
  -4   8   5     1064.80     1248.88    191.54 o
  -3   8   5      413.69      425.69    159.78 o
  -2   8   5        5.74     -122.00    155.43 o
  -1   8   5      272.90      198.21     75.85 o
   0   8   5      531.47      518.38     91.00 o
   1   8   5     1722.86     1704.92     93.99 o
   2   8   5      603.51      499.30     61.68 o
   3   8   5      133.32       92.98     55.99 o
   4   8   5     1040.77     1089.55     87.53 o
   5   8   5        2.77       -8.21     71.06 o
   6   8   5      502.94      424.36     96.06 o
   7   8   5       88.99      -18.56     98.91 o
   8   8   5        6.84       55.26    109.96 o
   9   8   5      359.99      619.26    214.02 o
  10   8   5        1.45      -22.31    145.71 o
  11   8   5      165.47      308.59    172.13 o
  -6   9   5       10.20     -108.47    230.90 o
  -5   9   5       16.61       88.56    215.81 o
  -4   9   5       43.33       18.89    191.43 o
  -3   9   5       90.63       18.89    172.43 o
  -2   9   5      250.82      206.41    158.11 o
  -1   9   5       41.35       76.86     87.13 o
   0   9   5      424.47      333.61     87.72 o
   1   9   5      193.49      230.40     79.34 o
   2   9   5       63.33        4.16     83.93 o
   3   9   5      101.20       80.19     74.08 o
   4   9   5       41.87      -41.49     73.87 o
   5   9   5      302.07      351.15    102.65 o
   6   9   5      196.37      189.27    102.92 o
   7   9   5      499.30      284.04    111.29 o
   8   9   5        0.05      -25.13    118.55 o
   9   9   5      125.99      104.39    123.50 o
  10   9   5       97.19      104.90    148.05 o
  -5  10   5        2.78      -78.39    230.23 o
  -4  10   5        1.36       45.18    212.34 o
  -3  10   5        0.39      -74.58    192.11 o
  -2  10   5      170.88      279.43    192.11 o
  -1  10   5      140.42      130.09    117.90 o
   0  10   5       19.12       -7.92     96.77 o
   1  10   5      151.41       64.12     93.14 o
   2  10   5      487.32      460.33     94.54 o
   3  10   5      447.88      330.79    106.90 o
   4  10   5       71.28       43.46    104.51 o
   5  10   5      422.31      406.17    109.72 o
   6  10   5      114.42       56.85    117.47 o
   7  10   5      128.18      124.41    125.40 o
   8  10   5       26.68       45.07    124.72 o
   9  10   5       33.12       54.41    148.49 o
  10  10   5       21.48      -14.35    168.52 o
  -4  11   5        1.33       55.02    241.97 o
  -3  11   5       61.69     -157.33    233.36 o
  -2  11   5      571.38      621.81    209.65 o
  -1  11   5       31.76       16.32    197.36 o
   0  11   5        4.09       28.48    132.66 o
   1  11   5      194.10      213.55    131.46 o
   2  11   5      140.66       63.18    134.96 o
   3  11   5      235.11      275.23    163.81 o
   4  11   5      319.46      474.50    125.19 o
   5  11   5       13.50      -96.74    121.39 o
   6  11   5       24.69       33.48    129.51 o
   7  11   5        5.24      -15.34    129.02 o
   8  11   5       79.26      171.73    150.69 o
   9  11   5        3.76       58.78    163.28 o
  -2  12   5       13.57      -86.10    244.43 o
   0  12   5       29.40       54.23    233.36 o
   1  12   5       62.67      -62.84    202.39 o
   2  12   5        6.95      -62.87    147.48 o
   3  12   5       18.50       52.14    191.04 o
   4  12   5       19.23       25.97    133.75 o
   5  12   5       28.88      -60.53    140.80 o
   6  12   5        9.96       81.69    137.45 o
   7  12   5       12.56       13.90    155.44 o
   8  12   5       54.49       57.44    167.66 o
   1  13   5       31.03      -40.48    232.02 o
   2  13   5        2.48      -63.29    232.58 o
   3  13   5       40.75      136.25    156.50 o
   4  13   5       29.56       30.52    154.80 o
   5  13   5       13.66      -58.92    157.57 o
   6  13   5        1.34     -140.37    163.26 o
  -4 -10   6       80.48       78.32    178.19 o
  -3 -10   6        8.74     -147.15    240.18 o
  -2 -10   6        1.92      -81.97    248.12 o
  -1 -10   6        0.40       88.89    252.81 o
   0 -10   6        2.14      145.25    265.68 o
   1 -10   6       47.22     -147.37    240.29 o
   2 -10   6       15.55       56.80    290.95 o
  -6  -9   6        5.76       45.65    176.25 o
  -5  -9   6       90.73      109.27    167.82 o
  -4  -9   6       34.88      -10.02    155.83 o
  -3  -9   6       11.90        1.78    155.00 o
  -2  -9   6      239.62      449.95    222.41 o
  -1  -9   6       58.87      -32.42    223.30 o
   0  -9   6      183.50      236.94    230.56 o
   1  -9   6      216.79      124.34    216.92 o
   2  -9   6       10.13      -61.62    242.75 o
   3  -9   6      128.57      202.28    244.21 o
   4  -9   6        0.72       74.81    280.43 o
  -7  -8   6       37.30      -50.54    242.75 o
  -6  -8   6       40.23       38.90    156.45 o
  -5  -8   6      105.60      239.60    141.20 o
  -4  -8   6      111.81      184.36    137.12 o
  -3  -8   6      371.47      107.49    132.05 o
  -2  -8   6      711.86      815.42    283.00 o
  -1  -8   6       59.80       27.40    190.87 o
   0  -8   6       72.26      217.15    203.73 o
   1  -8   6      592.78      350.77    212.34 o
   2  -8   6      471.16      186.73    229.23 o
   3  -8   6        0.90      -17.45    228.44 o
   4  -8   6       66.07       81.18    248.80 o
   5  -8   6        0.02     -121.21    271.04 o
  -8  -7   6        4.71      -49.64    237.27 o
  -7  -7   6        3.97        9.73    226.99 o
  -6  -7   6      107.34        1.57    204.18 o
  -5  -7   6      205.05      165.15    137.87 o
  -4  -7   6      112.37      123.18    121.48 o
  -3  -7   6      475.16      595.65    268.53 o
  -2  -7   6      354.13      474.19    120.48 o
  -1  -7   6      341.92      551.77    123.50 o
   0  -7   6       18.46       -8.94    152.96 o
   1  -7   6        5.40       17.11    185.51 o
   2  -7   6        8.79      -17.11    191.88 o
   3  -7   6      121.99        7.27    201.83 o
   4  -7   6      190.30      129.37    218.49 o
   5  -7   6      178.31      193.35    164.96 o
   6  -7   6        2.10      138.03    180.59 o
  -8  -6   6      106.90      274.40    229.89 o
  -7  -6   6        2.17     -134.29    200.37 o
  -6  -6   6       18.99       29.52    168.17 o
  -5  -6   6      799.23      982.65    221.34 o
  -4  -6   6      509.41      444.22    314.43 o
  -3  -6   6       22.21       80.22    101.88 o
  -2  -6   6       42.47      -11.81     97.62 o
  -1  -6   6       27.93      -13.57    100.12 o
   0  -6   6     1718.28     1917.16    122.87 o
   1  -6   6     1237.77     1059.24    181.82 o
   2  -6   6        5.65      -53.90    151.85 o
   3  -6   6      886.73      795.67    134.19 o
   4  -6   6      160.81      259.16    158.45 o
   5  -6   6      185.43      266.45    142.27 o
   6  -6   6        3.08       18.43    150.12 o
   7  -6   6      158.19       74.72    171.76 o
  -9  -5   6       34.24     -133.40    243.98 o
  -8  -5   6       72.03      184.95    223.18 o
  -7  -5   6       12.95      -57.14    190.53 o
  -6  -5   6      168.62      -32.42    167.73 o
  -5  -5   6      465.65      321.02    109.87 o
  -4  -5   6       11.98      -46.83     97.99 o
  -3  -5   6      486.22      325.74    100.69 o
  -2  -5   6        5.83      -15.07     91.24 o
  -1  -5   6      331.77      313.40     90.01 o
   0  -5   6     1970.07     2098.54    127.47 o
   1  -5   6       81.41       72.30     78.11 o
   2  -5   6     1926.64     1888.12    133.60 o
   3  -5   6      422.11      247.71    120.51 o
   4  -5   6     1247.62     1258.65    331.87 o
   5  -5   6        2.58      -90.67    126.21 o
   6  -5   6      407.70      442.51    149.04 o
   7  -5   6      252.24      233.98    159.67 o
   8  -5   6       80.33       79.15    180.07 o
  -9  -4   6        4.13      210.33    238.84 o
  -8  -4   6        1.52       93.25    205.96 o
  -7  -4   6        3.17      101.76    185.51 o
  -6  -4   6        9.09      -38.91    163.47 o
  -5  -4   6        0.07      -54.46    135.74 o
  -4  -4   6      866.84      774.25    103.30 o
  -3  -4   6      944.22      769.04    130.38 o
  -2  -4   6     2339.18     2382.90    114.51 o
  -1  -4   6      430.53      355.17     65.86 o
   0  -4   6     3490.37     3220.01    106.58 o
   1  -4   6     2567.64     2564.95    114.01 o
   2  -4   6       19.93       19.30     71.56 o
   3  -4   6       55.85       25.50    100.97 o
   4  -4   6      135.15      237.43    105.49 o
   5  -4   6       23.23       45.01    119.91 o
   6  -4   6      226.16      364.01    136.46 o
   7  -4   6      227.51       30.03    141.69 o
   8  -4   6      150.26      273.48    158.43 o
   9  -4   6        6.93       79.66    187.91 o
  -9  -3   6        0.16      -38.02    225.20 o
  -8  -3   6       11.85       25.60    198.70 o
  -7  -3   6      353.87      415.74    187.74 o
  -6  -3   6      551.28      335.00    170.18 o
  -5  -3   6      245.08      140.89    139.10 o
  -4  -3   6     1540.21     1666.82    100.10 o
  -3  -3   6     1913.20     1951.84     75.56 o
  -2  -3   6     1934.34     2163.56    293.31 o
  -1  -3   6        0.75        7.92     51.42 o
   0  -3   6     1285.51     1230.73     87.67 o
   1  -3   6     1592.63     1512.73     83.30 o
   2  -3   6     1789.84     1937.46     74.18 o
   3  -3   6     2387.00     2498.50    104.81 o
   4  -3   6     1709.86     1525.49    111.65 o
   5  -3   6      102.90      156.95    107.72 o
   6  -3   6      124.61      169.44    121.71 o
   7  -3   6       81.92       69.93    139.31 o
   8  -3   6        5.87      -47.09    143.50 o
   9  -3   6      313.70      184.60    232.53 o
  -9  -2   6        3.58       11.30    213.46 o
  -8  -2   6      156.92      365.31    199.70 o
  -7  -2   6       91.52      -19.23    172.75 o
  -6  -2   6      651.31     1046.38    182.27 o
  -5  -2   6      599.88      644.07    160.68 o
  -4  -2   6       93.06      138.08     82.60 o
  -3  -2   6      980.93      910.76     62.05 o
  -2  -2   6       27.19       30.12     46.70 o
  -1  -2   6      238.20      219.37     48.83 o
   0  -2   6      220.61      203.89     48.31 o
   1  -2   6        3.17       24.07     49.06 o
   2  -2   6      480.57      379.69     76.14 o
   3  -2   6     1536.92     1552.18     77.54 o
   4  -2   6     1435.63     1471.24     92.83 o
   5  -2   6     1631.48     1737.70    115.17 o
   6  -2   6      719.16      828.02    106.98 o
   7  -2   6      220.44      409.02    195.35 o
   8  -2   6       38.55       16.04    144.78 o
   9  -2   6       38.28      142.44    148.15 o
  10  -2   6      227.68       93.34    190.42 o
  -9  -1   6       45.14      136.86    217.15 o
  -8  -1   6        3.19      -27.96    193.78 o
  -7  -1   6       12.94      -13.12    118.45 o
  -6  -1   6       86.08      -82.76    101.08 o
  -5  -1   6       33.06       28.44     89.97 o
  -4  -1   6      176.03       92.52     77.73 o
  -3  -1   6      656.53      670.57     53.69 o
  -2  -1   6       90.51       86.31     44.18 o
  -1  -1   6    10318.89     9979.20    189.10 o
   0  -1   6     4055.13     4164.78    198.67 o
   1  -1   6      774.83      761.76     52.52 o
   2  -1   6     9594.50    10245.60    221.44 o
   3  -1   6     4560.82     4548.76     89.30 o
   4  -1   6       39.56       11.15     57.75 o
   5  -1   6       16.97       16.34     76.58 o
   6  -1   6     1469.08     1820.83    116.85 o
   7  -1   6      256.26      336.53    127.75 o
   8  -1   6        9.02      -38.81    127.54 o
   9  -1   6      127.93       50.98    150.21 o
  10  -1   6       78.90      196.68    178.06 o
  -9   0   6       48.64      -94.04    208.88 o
  -8   0   6      116.28       51.73    132.53 o
  -7   0   6        8.57       20.95    118.76 o
  -6   0   6       25.01      -38.67     97.02 o
  -5   0   6     1515.80     1684.72    155.81 o
  -4   0   6     1428.98     1381.22     95.73 o
  -3   0   6      418.29      340.19     63.08 o
  -2   0   6     9275.36     9598.71    146.10 o
  -1   0   6      566.07      461.08     64.22 o
   0   0   6     3179.45     3146.34     79.89 o
   1   0   6      191.12      178.18     42.58 o
   2   0   6     2676.44     2613.92     65.83 o
   3   0   6     4468.43     4474.28     84.11 o
   4   0   6       83.29       30.64     52.03 o
   5   0   6        8.62       21.86     56.58 o
   6   0   6      519.80      367.40    104.93 o
   7   0   6       73.76       50.73    107.16 o
   8   0   6      314.41      208.87    131.72 o
   9   0   6      144.31      212.10    139.96 o
  10   0   6       88.13      -15.35    167.48 o
  11   0   6      116.01      124.96    196.49 o
  -9   1   6      126.22        6.71    199.15 o
  -8   1   6       13.77       21.82    132.88 o
  -7   1   6        0.48       54.11    119.78 o
  -6   1   6      512.97      869.43    273.16 o
  -5   1   6       92.35      151.54     88.69 o
  -4   1   6       97.29       31.78     78.95 o
  -3   1   6     1148.60     1305.39     76.92 o
  -2   1   6      363.50      285.33     56.50 o
  -1   1   6     2456.13     2446.38    107.62 o
   0   1   6      238.08      376.56     60.75 o
   1   1   6      428.30      378.62     42.38 o
   2   1   6      103.99       76.59     41.02 o
   3   1   6      548.68      598.13     48.02 o
   4   1   6        8.12      -25.40     50.37 o
   5   1   6     3775.37     3774.39    132.50 o
   6   1   6     1078.53     1093.44     92.51 o
   7   1   6     1418.83     1469.31    433.62 o
   8   1   6      957.79     1159.29    360.10 o
   9   1   6      575.76      494.08    149.15 o
  10   1   6       53.31       79.24    163.97 o
  11   1   6       98.43      135.58    175.94 o
  -9   2   6        1.12      -43.50    213.34 o
  -8   2   6        8.00        3.17    137.27 o
  -7   2   6        9.36       -7.19    116.17 o
  -6   2   6      300.83      317.30    108.19 o
  -5   2   6       62.95       59.81     90.10 o
  -4   2   6      397.89      391.35     89.41 o
  -3   2   6        8.54      -24.18     61.48 o
  -2   2   6      146.57       50.88     53.28 o
  -1   2   6       99.39       98.12     49.67 o
   0   2   6      746.31      765.28     58.63 o
   1   2   6    21126.55    21468.28    175.98 o
   2   2   6     3659.57     3579.84     81.70 o
   3   2   6     4442.75     4612.17     72.41 o
   4   2   6    10769.13    10824.17    170.25 o
   5   2   6     1899.97     1913.53     67.32 o
   6   2   6        5.48       20.95     66.86 o
   7   2   6     2128.69     2291.65    221.27 o
   8   2   6     1292.66     1285.78    342.33 o
   9   2   6       50.17      164.95    130.19 o
  10   2   6       60.22       56.03    155.55 o
  11   2   6        0.53       30.13    182.82 o
  -9   3   6       18.29     -135.53    221.85 o
  -8   3   6       61.61       35.89    184.84 o
  -7   3   6      113.72      132.41    128.55 o
  -6   3   6       30.93       51.67    104.96 o
  -5   3   6      179.66      103.99     95.10 o
  -4   3   6       17.45      -26.60     88.56 o
  -3   3   6     5391.70     5177.55    132.61 o
  -2   3   6      188.12      160.24     59.24 o
  -1   3   6       84.74      148.16     35.37 o
   0   3   6    19057.38    18902.35    245.48 o
   1   3   6       45.81       42.12     34.75 o
   2   3   6       17.31       52.86     33.29 o
   3   3   6     2139.28     2241.84     72.01 o
   4   3   6     1734.11     1770.57     72.88 o
   5   3   6     2681.31     2623.68    190.28 o
   6   3   6      451.61      316.60    101.17 o
   7   3   6       51.24       29.79     76.13 o
   8   3   6       29.73       13.77     90.64 o
   9   3   6       70.29       68.96    132.13 o
  10   3   6       41.84      -51.78    150.53 o
  11   3   6       50.98      -22.60    183.70 o
  -9   4   6        9.47       41.60    226.76 o
  -8   4   6       23.15      -58.37    195.01 o
  -7   4   6       42.44      117.74    184.50 o
  -6   4   6       16.82      -61.13    114.14 o
  -5   4   6       42.76        2.89    100.55 o
  -4   4   6     1634.84     1716.26    314.04 o
  -3   4   6      226.70      106.81     78.49 o
  -2   4   6        6.67       24.05     61.27 o
  -1   4   6       11.30      -19.78     35.70 o
   0   4   6      168.85      178.81     38.73 o
   1   4   6        9.34      -24.76     34.60 o
   2   4   6       79.03       70.87     34.83 o
   3   4   6        8.58       38.31     49.28 o
   4   4   6        4.96       14.35     52.04 o
   5   4   6      785.71      948.96     73.12 o
   6   4   6      163.67      154.46     83.77 o
   7   4   6     5361.26     5277.78    285.75 o
   8   4   6      159.81       85.34     90.92 o
   9   4   6       38.38       18.32     96.47 o
  10   4   6      298.42      525.04    157.36 o
  11   4   6       71.61      178.12    176.10 o
  -8   5   6        1.38        5.03    211.45 o
  -7   5   6       32.43      -29.18    197.36 o
  -6   5   6      131.97      186.06    173.31 o
  -5   5   6       80.96       91.71    102.08 o
  -4   5   6       41.56      -47.24     94.48 o
  -3   5   6       12.28      -13.84     87.02 o
  -2   5   6      804.80      782.13     76.00 o
  -1   5   6       26.47       -3.56     43.38 o
   0   5   6     1501.37     1506.77     59.96 o
   1   5   6       76.25       87.95     43.86 o
   2   5   6      123.20       69.88     42.07 o
   3   5   6    17591.89    18176.12    199.02 o
   4   5   6       25.37       -3.45     53.67 o
   5   5   6     1291.18     1221.73     73.34 o
   6   5   6     5528.97     5713.16    124.03 o
   7   5   6      759.29      586.32    135.66 o
   8   5   6       17.17      -22.33     87.42 o
   9   5   6      379.40      377.16    106.81 o
  10   5   6      109.44       -8.23    118.70 o
  11   5   6       50.28       77.05    162.33 o
  -8   6   6        0.80      -49.20    232.14 o
  -7   6   6        0.00      -24.38    203.73 o
  -6   6   6      140.91       41.26    177.57 o
  -5   6   6        4.23       61.28    159.33 o
  -4   6   6       81.78      138.37    101.84 o
  -3   6   6      381.33      185.38     96.15 o
  -2   6   6       44.72       22.33     82.70 o
  -1   6   6     3239.29     3241.42     98.43 o
   0   6   6      351.06      310.74     48.68 o
   1   6   6     2518.55     2469.72    103.76 o
   2   6   6     5916.58     6218.65    204.15 o
   3   6   6       96.25       28.81     44.21 o
   4   6   6       20.71       -0.97     57.19 o
   5   6   6      571.36      583.51     71.72 o
   6   6   6      303.77      350.44     74.03 o
   7   6   6       53.23      -42.65     80.45 o
   8   6   6       38.60       12.25     86.23 o
   9   6   6      233.48      196.69     98.05 o
  10   6   6        5.46       28.89    118.16 o
  11   6   6        4.04      -33.50    142.63 o
  -7   7   6        0.28       37.91    215.81 o
  -6   7   6       22.61       24.27    203.17 o
  -5   7   6      212.26       99.40    182.38 o
  -4   7   6       55.05      117.07    166.60 o
  -3   7   6      522.96      323.37    167.61 o
  -2   7   6      215.00       28.47    109.07 o
  -1   7   6      154.37      127.57     83.33 o
   0   7   6      599.06      417.57     91.42 o
   1   7   6       71.61       51.21     50.93 o
   2   7   6       26.56       32.49     50.58 o
   3   7   6        9.52        8.48     49.32 o
   4   7   6      569.37      457.60     80.95 o
   5   7   6       80.36       50.75     69.85 o
   6   7   6       87.94      109.58     78.11 o
   7   7   6      496.36      590.67     93.92 o
   8   7   6       36.90       14.34     93.15 o
   9   7   6      321.32      240.98    104.84 o
  10   7   6       14.01      147.59    141.16 o
  11   7   6        1.72       72.49    165.99 o
  -6   8   6        4.58       27.40    226.76 o
  -5   8   6       58.05     -130.83    200.04 o
  -4   8   6       65.80       49.87    179.91 o
  -3   8   6       36.39        4.36    156.20 o
  -2   8   6      255.61      306.86    111.20 o
  -1   8   6       20.23       29.17    103.15 o
   0   8   6      232.42      124.80     70.73 o
   1   8   6        6.10       51.34     61.12 o
   2   8   6     1092.35     1149.01     99.52 o
   3   8   6     1551.75     1842.27    166.52 o
   4   8   6      467.35      319.95     70.26 o
   5   8   6     1143.40      924.86     93.37 o
   6   8   6       79.39       35.64     76.43 o
   7   8   6      409.83      378.40     92.76 o
   8   8   6      563.20      568.12    126.66 o
   9   8   6       23.48       21.17    121.93 o
  10   8   6       90.48       72.08    148.73 o
  11   8   6      146.29       60.69    169.51 o
  -6   9   6       65.86       75.47    250.02 o
  -5   9   6        8.47      -15.76    215.25 o
  -4   9   6       22.59     -102.09    192.44 o
  -3   9   6       10.02       41.71    179.24 o
  -1   9   6      142.68       79.85    114.03 o
   0   9   6      301.69      194.72    128.37 o
   1   9   6      260.81      380.41     97.13 o
   2   9   6       88.15      100.35     74.61 o
   3   9   6      827.59      790.11    143.00 o
   4   9   6      609.75      473.62     85.17 o
   5   9   6       11.07      -32.31     80.87 o
   6   9   6       36.22       71.91    105.74 o
   7   9   6      197.41      132.23    108.44 o
   8   9   6        1.64        1.94    125.20 o
   9   9   6       50.12        1.94    128.83 o
  10   9   6      110.78       61.91    145.43 o
  -5  10   6        3.87      102.09    247.00 o
  -4  10   6        5.71      -10.62    214.35 o
  -3  10   6       25.20      100.30    202.39 o
  -2  10   6       37.19      -25.15    177.45 o
  -1  10   6      170.24      118.08    172.43 o
   0  10   6        4.63      -13.86    114.19 o
   1  10   6      490.74      506.21    119.99 o
   2  10   6       53.85       25.14     84.19 o
   3  10   6       16.30       21.20     85.72 o
   4  10   6       12.39       73.07    110.58 o
   5  10   6       23.34      -21.20    104.93 o
   6  10   6      483.41      627.78    126.47 o
   7  10   6       61.10      143.01    113.30 o
   8  10   6        4.32      -23.21    136.09 o
   9  10   6      194.77      166.48    143.76 o
  10  10   6       39.79      -42.27    159.37 o
  -3  11   6      106.13      190.42    224.64 o
  -2  11   6       14.95      -53.45    198.14 o
  -1  11   6        1.89      -35.22    198.81 o
   0  11   6       64.82       73.91    199.48 o
   1  11   6       11.52     -107.10    107.10 o
   2  11   6       88.43      150.36    121.04 o
   3  11   6      140.32       51.75    118.44 o
   4  11   6       20.76      -95.21    117.93 o
   5  11   6      140.08      128.23    139.10 o
   6  11   6      168.47      325.72    216.25 o
   7  11   6       91.52       72.79    139.62 o
   8  11   6       38.86       81.21    148.35 o
   9  11   6        3.72      -24.23    161.90 o
  -2  12   6        3.97       -5.70    231.57 o
  -1  12   6       10.60       11.96    215.14 o
   1  12   6        1.08      -17.78    225.31 o
   2  12   6      157.60      261.90    140.45 o
   3  12   6        0.68       83.31    134.50 o
   4  12   6        2.57       40.91    141.89 o
   5  12   6       60.75       39.04    190.59 o
   6  12   6       51.15       80.43    137.93 o
   7  12   6       22.18       -3.26    141.53 o
   8  12   6       38.02       40.91    152.86 o
   2  13   6       14.62      220.05    197.80 o
   3  13   6      105.67      164.48    159.85 o
   4  13   6       12.00       29.30    156.84 o
   5  13   6       11.59      -61.75    160.92 o
   6  13   6       40.25       75.04    166.65 o
  -4  -9   7        3.90       52.02    170.74 o
  -3  -9   7       20.62       78.18    168.67 o
  -2  -9   7      215.49      -59.82    236.49 o
  -1  -9   7       37.82       71.68    225.99 o
   0  -9   7        0.02      -34.33    219.28 o
   1  -9   7      176.30      -43.27    263.77 o
   2  -9   7      358.44      413.83    250.80 o
   3  -9   7       96.83      119.64    287.26 o
  -6  -8   7      205.86       25.49    251.03 o
  -5  -8   7       16.79        9.41    161.57 o
  -4  -8   7        0.40      -29.56    151.23 o
  -3  -8   7      655.37      747.56    183.71 o
  -2  -8   7      194.95      403.09    150.84 o
  -1  -8   7      170.71      208.88    215.59 o
   0  -8   7      541.82      298.89    200.15 o
   1  -8   7      455.45      402.77    234.03 o
   2  -8   7       14.29      -66.98    236.83 o
   3  -8   7        7.57       27.62    231.69 o
   4  -8   7        3.06       63.74    257.06 o
  -7  -7   7      109.92      261.99    259.20 o
  -6  -7   7       52.65      209.10    230.79 o
  -5  -7   7       10.32      -26.39    207.20 o
  -4  -7   7      429.62      303.81    138.19 o
  -3  -7   7       12.84      -50.93    132.18 o
  -2  -7   7        1.23       15.55    126.46 o
  -1  -7   7        5.46      -25.40    126.01 o
   0  -7   7        0.64      -12.07    185.95 o
   1  -7   7        1.47      -62.73    199.93 o
   2  -7   7       31.96       89.45    208.43 o
   3  -7   7       11.63       46.51    199.36 o
   4  -7   7       24.44      -80.62    237.39 o
   5  -7   7      480.34      384.31    228.33 o
   6  -7   7        5.97      -47.41    270.59 o
  -8  -6   7       19.59       -2.68    260.31 o
  -7  -6   7        2.71      -20.80    223.86 o
  -6  -6   7        0.81      -85.87    201.16 o
  -5  -6   7       22.80       24.27    170.74 o
  -4  -6   7       55.63       57.50    127.49 o
  -3  -6   7      267.16      292.27    156.04 o
  -2  -6   7      274.62      251.08    114.89 o
  -1  -6   7       50.51       14.06    113.93 o
   0  -6   7     1053.13      921.74    118.68 o
   1  -6   7      474.69      271.49    163.81 o
   2  -6   7      227.26      117.63    165.49 o
   3  -6   7      911.20      744.14    217.60 o
   4  -6   7      123.95       83.27    155.10 o
   5  -6   7       10.40        2.21    159.89 o
   6  -6   7      147.32      121.00    174.57 o
   7  -6   7      113.67      356.27    196.73 o
  -8  -5   7       14.20       51.99    237.39 o
  -7  -5   7      239.52      102.64    212.12 o
  -6  -5   7      367.66      412.94    198.93 o
  -5  -5   7       23.30      -84.20    178.24 o
  -4  -5   7      963.54     1275.61    292.35 o
  -3  -5   7       58.26       45.25    104.81 o
  -2  -5   7       43.42       19.80    101.51 o
  -1  -5   7     4336.48     4021.27    204.07 o
   0  -5   7       42.50      125.44    100.83 o
   1  -5   7       83.15       75.47    108.18 o
   2  -5   7     1784.17     1770.92    148.94 o
   3  -5   7       64.20       -4.05    129.48 o
   4  -5   7       11.63      -48.51    134.57 o
   5  -5   7        6.59      -28.44    144.26 o
   6  -5   7        0.43      -42.11    162.40 o
   7  -5   7      201.27      150.70    178.75 o
   8  -5   7      179.90       28.15    187.58 o
  -8  -4   7      216.18       43.72    229.44 o
  -7  -4   7        3.06      -61.62    209.65 o
  -6  -4   7      119.17      -61.62    187.29 o
  -5  -4   7      490.59      353.01    180.47 o
  -4  -4   7      390.67      268.81    167.95 o
  -3  -4   7        8.83        8.49     99.21 o
  -2  -4   7     1231.43     1243.25    139.77 o
  -1  -4   7       35.41       -0.35     90.49 o
   0  -4   7      145.64      128.14     76.50 o
   1  -4   7      515.42      530.25    107.98 o
   2  -4   7       37.14        0.25    105.68 o
   3  -4   7      119.44       88.06    111.05 o
   4  -4   7       16.19       27.14    114.02 o
   5  -4   7        8.72      -12.36    128.49 o
   6  -4   7      601.44      485.95    147.02 o
   7  -4   7       18.67      120.64    150.39 o
   8  -4   7        0.91       89.96    166.82 o
  -9  -3   7       16.55       16.77    243.42 o
  -8  -3   7       50.25       16.21    196.46 o
  -7  -3   7        4.59       -1.35    197.36 o
  -6  -3   7        2.48      105.45    188.30 o
  -5  -3   7       17.32       15.99    169.62 o
  -4  -3   7      317.12      308.84    147.82 o
  -3  -3   7     1562.76     1577.90    125.62 o
  -2  -3   7       22.68       35.52     64.13 o
  -1  -3   7      131.88       30.39     67.22 o
   0  -3   7     1838.49     1912.41     85.64 o
   1  -3   7       49.88      104.92     67.40 o
   2  -3   7     4058.63     4514.46    109.79 o
   3  -3   7       12.62      -19.04     99.24 o
   4  -3   7      355.33      337.50    115.99 o
   5  -3   7     2240.85     2478.81    148.86 o
   6  -3   7      111.21       57.02    135.06 o
   7  -3   7       45.38      135.74    148.81 o
   8  -3   7      295.92      207.36    166.44 o
   9  -3   7       75.49      -33.06    182.43 o
  -9  -2   7        7.80     -153.75    238.84 o
  -8  -2   7        9.77      -99.29    216.81 o
  -7  -2   7       53.19      157.21    178.91 o
  -6  -2   7        3.71       -3.69    164.71 o
  -5  -2   7      186.03       44.62    161.69 o
  -4  -2   7     1544.44     1487.64    112.79 o
  -3  -2   7      501.63      421.69     69.08 o
  -2  -2   7     1920.96     1858.24    112.42 o
  -1  -2   7       87.89       41.37     58.74 o
   0  -2   7      541.60      472.20     65.80 o
   1  -2   7     5442.92     5533.47    159.30 o
   2  -2   7      215.73      100.74     62.01 o
   3  -2   7     2173.82     2314.14    102.59 o
   4  -2   7      765.89      951.62    155.04 o
   5  -2   7      516.95      529.62    108.75 o
   6  -2   7       29.27       24.33    120.13 o
   7  -2   7        0.10       55.39    140.27 o
   8  -2   7      310.23      119.08    156.04 o
   9  -2   7        4.35      -25.09    176.81 o
  10  -2   7        0.16        3.35    204.89 o
  -9  -1   7        2.12       94.49    240.18 o
  -8  -1   7       46.10       63.51    208.88 o
  -7  -1   7       17.24       71.68    198.81 o
  -6  -1   7      156.10      299.56    181.37 o
  -5  -1   7       48.43       -7.78     99.88 o
  -4  -1   7      625.01      643.53     99.45 o
  -3  -1   7     2425.78     2786.96    113.56 o
  -2  -1   7     1058.26      990.87     81.12 o
  -1  -1   7      912.42      956.30     59.59 o
   0  -1   7      764.78      775.10     86.54 o
   1  -1   7     2555.45     2581.21     90.83 o
   2  -1   7      429.36      403.83     60.45 o
   3  -1   7     2012.02     1878.53     86.23 o
   4  -1   7       27.28       17.91     62.29 o
   5  -1   7       33.15       54.44     86.67 o
   6  -1   7      200.80      152.44    181.59 o
   7  -1   7       27.47      -13.74    123.21 o
   8  -1   7      285.02      336.41    143.20 o
   9  -1   7       67.29       71.14    163.91 o
  10  -1   7        8.37       43.81    187.92 o
  -9   0   7       24.63      109.91    238.84 o
  -8   0   7       28.13       38.36    214.58 o
  -7   0   7      143.02       50.65    124.54 o
  -6   0   7      272.82      404.71    158.67 o
  -5   0   7       24.80       95.16    139.43 o
  -4   0   7       48.31       15.44     88.23 o
  -3   0   7     1928.61     1990.86    108.05 o
  -2   0   7       54.12       50.76     48.68 o
  -1   0   7     3703.54     3449.83     85.72 o
   0   0   7      708.53      774.50     56.45 o
   1   0   7      146.13       43.68     48.93 o
   2   0   7     4271.22     4467.58    112.04 o
   3   0   7      150.19      173.81     57.69 o
   4   0   7     2974.78     3070.81    172.79 o
   5   0   7     1531.19     1578.71     79.53 o
   6   0   7      247.16      349.13    116.81 o
   7   0   7      368.40      213.59    120.15 o
   8   0   7      102.60       52.97    137.90 o
   9   0   7       20.06     -107.67    151.61 o
  10   0   7      240.22      172.63    178.73 o
  -9   1   7        3.42       29.01    167.85 o
  -8   1   7        2.71      -14.30    145.73 o
  -7   1   7       59.01       40.25    130.22 o
  -6   1   7        0.61       -0.76    114.62 o
  -5   1   7      383.76      542.54    161.02 o
  -4   1   7      828.88      729.30     99.21 o
  -3   1   7       50.59       60.79     76.69 o
  -2   1   7     1259.15     1164.08    152.42 o
  -1   1   7     1117.41     1119.61     73.32 o
   0   1   7      720.86      702.25     51.41 o
   1   1   7       11.46       39.84     46.21 o
   2   1   7     2105.39     1988.80     79.49 o
   3   1   7     1674.47     1699.32     78.63 o
   4   1   7      745.82      796.60     81.31 o
   5   1   7     2093.80     2215.82    119.19 o
   6   1   7      896.98      864.25    145.62 o
   7   1   7      175.98      165.98    118.68 o
   8   1   7       30.48       61.66    124.95 o
   9   1   7       33.45      -25.44    148.25 o
  10   1   7      186.83       69.90    172.76 o
  11   1   7       71.54      114.30    199.49 o
  -9   2   7       16.90      -56.58    221.06 o
  -8   2   7       45.18       -2.35    158.14 o
  -7   2   7        1.43        7.48    126.00 o
  -6   2   7        5.65       15.32    115.42 o
  -5   2   7       18.38      115.61    151.63 o
  -4   2   7      284.48      179.52     93.64 o
  -3   2   7      985.36      868.00     94.90 o
  -2   2   7     1027.06     1072.99     73.22 o
  -1   2   7     2456.17     2581.09     58.32 o
   0   2   7     5754.51     6078.62     91.48 o
   1   2   7     1396.34     1415.50     90.83 o
   2   2   7       62.88       30.84     42.91 o
   3   2   7     9384.28     9689.30    271.86 o
   4   2   7       85.42       68.13     47.72 o
   5   2   7     1410.20     1612.85     88.99 o
   6   2   7       47.44      -32.02     76.15 o
   7   2   7       35.44       -4.96     80.06 o
   8   2   7      558.24      455.00    132.25 o
   9   2   7      299.99      289.26    138.90 o
  10   2   7       41.34       86.17    148.20 o
  11   2   7       70.00       86.60    187.95 o
  -8   3   7        1.65     -105.66    203.95 o
  -7   3   7      215.12      297.94    135.22 o
  -6   3   7        6.36       18.22    118.88 o
  -5   3   7      495.98      406.58    108.02 o
  -4   3   7      919.08      909.75    253.43 o
  -3   3   7      383.88      441.54     88.75 o
  -2   3   7      190.85      159.95     66.76 o
  -1   3   7     5014.65     5001.58    169.96 o
   0   3   7      409.37      316.06     46.78 o
   1   3   7     2881.08     2900.79    118.21 o
   2   3   7     1942.98     2071.10     90.42 o
   3   3   7      138.67      145.31     41.88 o
   4   3   7     2277.44     2024.44    229.58 o
   5   3   7      565.40      448.79     72.71 o
   6   3   7      375.53      300.94     76.11 o
   7   3   7      699.48      542.33    145.09 o
   8   3   7      300.07      243.45    102.75 o
   9   3   7       86.52      199.10    156.09 o
  10   3   7      216.41      294.86    163.39 o
  11   3   7        5.77       78.83    186.09 o
  -8   4   7       50.11     -103.77    215.59 o
  -7   4   7        0.64       56.13    192.66 o
  -6   4   7       22.44      -38.35    124.51 o
  -5   4   7       19.57       78.97    111.64 o
  -4   4   7       83.52      127.57     95.64 o
  -3   4   7        3.69       -3.22     93.10 o
  -2   4   7      748.31      671.45     76.33 o
  -1   4   7     1656.69     1675.33     91.24 o
   0   4   7       65.58       93.79     45.31 o
   1   4   7      133.38      162.90     45.03 o
   2   4   7        7.33        3.53     40.45 o
   3   4   7      170.16      216.53     38.17 o
   4   4   7     2602.81     2545.10    158.54 o
   5   4   7       18.09       43.27     66.58 o
   6   4   7     1870.00     2077.72    136.51 o
   7   4   7      781.47      773.41     89.47 o
   8   4   7      566.87      403.69     95.14 o
   9   4   7      406.12      563.37    113.89 o
  10   4   7        3.90      106.99    155.24 o
  11   4   7       40.39      -20.19    179.11 o
  -8   5   7        1.08      -65.19    226.54 o
  -7   5   7        1.46      129.14    203.17 o
  -6   5   7        1.02      -13.98    175.56 o
  -5   5   7       96.61      144.03    114.23 o
  -4   5   7      137.01        7.25    104.60 o
  -3   5   7      238.98      135.46     99.61 o
  -2   5   7      375.79      325.56     99.51 o
  -1   5   7      174.63      142.43     70.08 o
   0   5   7      292.25      257.28     47.94 o
   1   5   7     1482.77     1525.42     56.71 o
   2   5   7     8010.86     8942.41    165.27 o
   3   5   7      446.46      379.43     42.90 o
   4   5   7     1041.20     1086.94     74.62 o
   5   5   7     4565.27     4810.73    115.40 o
   6   5   7      256.04      147.01     76.83 o
   7   5   7        4.44      -30.49     78.79 o
   8   5   7      545.37      492.41     99.38 o
   9   5   7       59.78        7.92    105.42 o
  10   5   7       99.12       87.47    121.91 o
  11   5   7      204.66       31.21    180.97 o
  -7   6   7       11.99     -117.30    212.46 o
  -6   6   7        0.70      -50.21    194.34 o
  -5   6   7       49.13       62.50    150.73 o
  -4   6   7        0.69        4.48    167.28 o
  -3   6   7      724.38      836.25    366.75 o
  -2   6   7     1185.21     1535.62    504.63 o
  -1   6   7      171.73      137.26     71.81 o
   0   6   7      132.13      122.68     52.45 o
   1   6   7     3860.32     3913.27    168.58 o
   2   6   7     1354.47     1330.64     67.27 o
   3   6   7      215.27      208.73     96.32 o
   4   6   7      771.97      715.29    129.72 o
   5   6   7      147.50      112.29     68.17 o
   6   6   7      662.24      746.96    117.66 o
   7   6   7     1373.03     1477.03    131.03 o
   8   6   7       56.38      -13.48     94.55 o
   9   6   7       15.85       20.98    107.93 o
  10   6   7       10.92      -57.96    126.47 o
  11   6   7       32.12       30.72    174.63 o
  -7   7   7       32.72       10.85    229.67 o
  -6   7   7        2.99      145.48    202.17 o
  -5   7   7        0.01       33.10    188.30 o
  -4   7   7      107.04      112.16    166.04 o
  -3   7   7       40.19      175.60    113.08 o
  -2   7   7      410.34      509.65    312.76 o
  -1   7   7       47.45      117.77     97.91 o
   0   7   7        6.51      -34.72     57.96 o
   1   7   7      109.38       65.38     59.22 o
   2   7   7       26.09      -12.82     53.52 o
   3   7   7      377.11      203.78     68.16 o
   4   7   7       46.54      -33.88     67.27 o
   5   7   7      192.31      145.56     74.30 o
   6   7   7       42.04       27.93     75.25 o
   7   7   7      624.47      478.97     90.79 o
   8   7   7     1465.15     1587.37    302.83 o
   9   7   7        0.41      -26.96    107.14 o
  10   7   7      116.71      -11.26    121.15 o
  11   7   7       88.74      102.38    175.68 o
  -6   8   7       14.33       -7.49    228.22 o
  -5   8   7        6.74       96.83    186.62 o
  -4   8   7       56.55       39.47    185.17 o
  -3   8   7       49.27       82.29    198.03 o
  -2   8   7       42.44      -67.06    115.33 o
  -1   8   7      169.21      106.22    114.25 o
   0   8   7      267.63      242.36     91.64 o
   1   8   7      352.95      313.22     66.11 o
   2   8   7       25.62       18.03     68.07 o
   3   8   7     1239.50     1157.56    115.16 o
   4   8   7     4069.86     4338.20    114.95 o
   5   8   7      326.61      300.11     80.07 o
   6   8   7     1391.86     1451.22    224.67 o
   7   8   7     1394.91     1221.04    155.32 o
   8   8   7        1.75      -11.02    104.89 o
   9   8   7       22.42      -28.46    135.54 o
  10   8   7      122.74       79.87    150.31 o
  -5   9   7        7.98      -48.42    223.63 o
  -4   9   7       45.76       19.23    200.71 o
  -3   9   7        1.24       33.21    176.44 o
  -2   9   7        7.36      -47.36    132.64 o
  -1   9   7      428.60      341.95    125.67 o
   0   9   7      595.80      612.04    119.64 o
   1   9   7       32.97       -3.99     78.85 o
   2   9   7     1222.35     1134.82     90.28 o
   3   9   7      328.29      274.87     84.49 o
   4   9   7       72.46       29.92     83.20 o
   5   9   7        0.15      -34.55     86.87 o
   6   9   7      257.26      119.23     95.61 o
   7   9   7       18.16      -45.49    108.64 o
   8   9   7        0.79       52.66    124.68 o
   9   9   7        4.13      -37.08    141.01 o
  10   9   7       18.38      -72.13    147.10 o
  -4  10   7        4.07      -17.00    221.40 o
  -3  10   7        1.03      101.98    201.61 o
  -2  10   7      131.02       38.02    181.26 o
  -1  10   7        6.71       24.35    135.17 o
   0  10   7        3.62      -25.36    128.74 o
   1  10   7      102.63      103.95     90.37 o
   2  10   7       27.58      -32.97     89.38 o
   3  10   7       31.77        1.11     91.25 o
   4  10   7        0.71      -10.37     92.02 o
   5  10   7        6.42       -6.32    113.66 o
   6  10   7        1.49       77.65    121.59 o
   7  10   7      230.00      296.18    186.90 o
   8  10   7       67.25       -0.97    132.49 o
   9  10   7       59.83       28.76    157.92 o
  -3  11   7        0.99      -32.54    224.30 o
  -2  11   7        6.61       -2.01    211.11 o
   0  11   7       42.56      281.92    162.19 o
   1  11   7        1.40       89.18    107.39 o
   2  11   7      104.86      179.63    103.96 o
   3  11   7       65.40       89.75    123.99 o
   4  11   7       82.46       75.00    127.78 o
   5  11   7      458.73      412.81    172.26 o
   6  11   7      258.65      249.86    134.52 o
   7  11   7        0.51      -86.37    125.85 o
   8  11   7      220.65      178.38    156.88 o
   9  11   7        6.70      -31.72    168.63 o
  -2  12   7       21.90      -50.77    235.83 o
  -1  12   7        1.51       48.86    220.73 o
   0  12   7        6.28      -83.08    215.92 o
   1  12   7      139.38      134.74    253.15 o
   2  12   7       26.39       14.63    147.82 o
   3  12   7        0.74      -12.92    138.77 o
   4  12   7      286.75      285.00    145.65 o
   5  12   7        0.46       -6.44    135.12 o
   6  12   7        1.05      -24.24    148.24 o
   7  12   7       17.61       40.91    161.36 o
   8  12   7       12.26       94.60    171.14 o
   2  13   7       63.33      -25.86    160.06 o
   3  13   7        0.08        4.41    159.44 o
   4  13   7        8.91      -51.85    160.63 o
   5  13   7       12.86        4.41    161.58 o
   6  13   7        1.33        2.89    167.23 o
  -2  -9   8       31.78     -180.02    263.10 o
  -1  -9   8       23.37      -12.41    274.85 o
   0  -9   8       11.33      -17.67    274.40 o
   1  -9   8        9.69      -69.10    284.24 o
  -5  -8   8        0.71      119.98    263.33 o
  -4  -8   8      170.42      326.44    257.23 o
  -3  -8   8       10.77       37.85    164.21 o
  -2  -8   8      106.44       58.04    228.44 o
  -1  -8   8       96.06      163.47    239.29 o
   0  -8   8        0.82       92.92    243.42 o
   1  -8   8      259.09      591.84    256.84 o
   2  -8   8      123.67      -85.21    264.11 o
   3  -8   8        2.25       56.69    248.91 o
  -6  -7   8       34.64       46.29    251.81 o
  -5  -7   8       32.36       23.03    235.38 o
  -4  -7   8        8.37      -63.18    215.92 o
  -3  -7   8      128.76      166.65    145.55 o
  -2  -7   8      367.47      305.02    150.93 o
  -1  -7   8      474.38      628.41    214.69 o
   0  -7   8        8.41       37.35    208.65 o
   1  -7   8      109.53       -8.49    223.41 o
   2  -7   8      556.19      752.86    222.07 o
   3  -7   8      133.76       54.68    242.86 o
   4  -7   8      343.37      145.14    258.97 o
   5  -7   8       17.48       81.85    273.39 o
  -7  -6   8       26.58       97.39    268.14 o
  -6  -6   8        1.04        6.60    232.02 o
  -5  -6   8        0.21       14.65    194.90 o
  -4  -6   8       38.02      -77.38    199.93 o
  -3  -6   8        5.35      -18.83    136.43 o
  -2  -6   8      166.03       58.41    127.65 o
  -1  -6   8     1117.28     1648.38    149.47 o
   0  -6   8       13.03      -45.84    183.94 o
   1  -6   8      467.86      158.11    195.68 o
   2  -6   8      760.19      754.09    218.72 o
   3  -6   8      104.43      104.10    218.94 o
   4  -6   8      423.40      317.33    229.44 o
   5  -6   8      491.12      594.79    428.54 o
   6  -6   8        0.14      -23.62    194.55 o
  -7  -5   8       14.58       73.58    239.51 o
  -6  -5   8       24.87      -88.68    219.94 o
  -5  -5   8      948.20     1129.24    229.23 o
  -4  -5   8        1.11      -72.01    191.99 o
  -3  -5   8      358.20      388.66    127.69 o
  -2  -5   8     1360.76     1555.17    257.18 o
  -1  -5   8        4.85      -10.95    113.53 o
   0  -5   8      814.95      999.07    265.57 o
   1  -5   8     3051.36     2866.76    223.07 o
   2  -5   8        3.59       32.31    186.73 o
   3  -5   8      633.63      864.60    142.89 o
   4  -5   8        1.34       25.82    149.95 o
   5  -5   8        0.19      -11.66    162.31 o
   6  -5   8      132.89       10.16    174.09 o
   7  -5   8       64.08     -100.46    184.17 o
  -8  -4   8       29.37      128.26    262.55 o
  -7  -4   8       88.29       78.05    228.11 o
  -6  -4   8      205.25      375.82    217.93 o
  -5  -4   8       11.66        2.57    180.02 o
  -4  -4   8        1.15      131.50    187.85 o
  -3  -4   8      543.85      538.17    184.84 o
  -2  -4   8      173.90      109.76    109.05 o
  -1  -4   8      158.03      218.78    175.28 o
   0  -4   8      275.84       86.57    105.47 o
   1  -4   8      478.96      442.00     94.79 o
   2  -4   8      424.93      346.98    212.67 o
   3  -4   8        9.84      -21.17    127.22 o
   4  -4   8      306.12      349.61    142.18 o
   5  -4   8      505.11      815.60    142.39 o
   6  -4   8     1230.63     1044.97    165.74 o
   7  -4   8       58.20      -25.47    163.29 o
   8  -4   8      351.80      246.35    180.97 o
  -8  -3   8        0.36       56.24    248.57 o
  -7  -3   8       45.93      205.64    232.36 o
  -6  -3   8        1.46       54.46    188.53 o
  -5  -3   8       56.51       64.75    187.40 o
  -4  -3   8        3.18       -0.34    158.11 o
  -3  -3   8        1.13      -59.04    163.70 o
  -2  -3   8      416.61      471.49    169.23 o
  -1  -3   8      439.06      584.43     79.28 o
   0  -3   8     1178.69     1307.87     90.70 o
   1  -3   8     5776.12     6405.51    133.00 o
   2  -3   8       44.17       82.42     84.02 o
   3  -3   8      367.99      324.28    115.50 o
   4  -3   8     1878.01     1864.88    139.28 o
   5  -3   8       10.65       36.35    129.86 o
   6  -3   8        3.61      -36.36    133.43 o
   7  -3   8      469.29      376.82    161.99 o
   8  -3   8       22.66       84.22    176.01 o
   9  -3   8       32.56       32.59    198.99 o
  -8  -2   8        9.13      -46.63    246.89 o
  -7  -2   8        0.71     -101.53    226.43 o
  -6  -2   8      259.10      198.59    206.97 o
  -5  -2   8      216.48      116.74    163.92 o
  -4  -2   8     1014.13      881.23    186.62 o
  -3  -2   8     2907.25     3064.64    379.45 o
  -2  -2   8       42.54       -5.09     73.42 o
  -1  -2   8     1298.88     1211.27    150.53 o
   0  -2   8     6638.33     7081.39    131.15 o
   1  -2   8      406.80      248.99     73.10 o
   2  -2   8        1.49        5.86     68.85 o
   3  -2   8     2305.58     2056.34     96.90 o
   4  -2   8      557.50      631.93    106.87 o
   5  -2   8      281.61      365.08    123.21 o
   6  -2   8        1.75      114.15    138.30 o
   7  -2   8      134.17       29.36    150.91 o
   8  -2   8      120.51      -46.44    165.47 o
   9  -2   8      173.37       62.41    188.75 o
  -8  -1   8      161.14      361.17    247.11 o
  -7  -1   8      271.77      486.74    227.43 o
  -6  -1   8       49.18       61.50    196.35 o
  -5  -1   8      717.73      883.20    193.27 o
  -4  -1   8      368.45      324.53    104.73 o
  -3  -1   8       11.53       28.11     93.96 o
  -2  -1   8       29.64      -39.66     87.90 o
  -1  -1   8      628.80      672.61    124.57 o
   0  -1   8      491.62      456.63     97.87 o
   1  -1   8       44.63       39.77     62.68 o
   2  -1   8      111.83       82.71     63.70 o
   3  -1   8      581.63      581.33     73.58 o
   4  -1   8       80.60       29.42     69.80 o
   5  -1   8       13.10       52.02    118.36 o
   6  -1   8      234.62      414.21    131.95 o
   7  -1   8     1279.34     1470.91    153.45 o
   8  -1   8      105.42      121.90    156.51 o
   9  -1   8       38.24      -78.66    177.85 o
  10  -1   8      266.78      295.54    193.48 o
  -8   0   8        1.51       63.06    242.86 o
  -7   0   8       21.22      455.77    216.59 o
  -6   0   8        4.37       53.12    122.50 o
  -5   0   8       47.03       75.17    117.84 o
  -4   0   8        1.95       31.95     96.42 o
  -3   0   8       41.76       52.11     95.42 o
  -2   0   8     1183.78     1202.28    169.23 o
  -1   0   8      404.42      351.71     57.87 o
   0   0   8       16.47       -4.98     56.75 o
   1   0   8     1605.38     1556.92     70.19 o
   2   0   8     3113.29     3285.29    122.84 o
   3   0   8     6300.19     6876.69    117.14 o
   4   0   8      505.51      447.79     69.51 o
   5   0   8     1480.19     1274.44    104.46 o
   6   0   8     2778.70     2431.48    346.63 o
   7   0   8       29.41       50.55    131.49 o
   8   0   8      126.82      167.94    138.45 o
   9   0   8      340.46      240.95    171.14 o
  10   0   8       21.94       73.10    186.76 o
  -8   1   8       72.67       72.88    161.91 o
  -7   1   8        8.94       41.60    145.41 o
  -6   1   8       69.97      118.61    127.75 o
  -5   1   8       10.94      -66.95    118.12 o
  -4   1   8      307.98      315.90    106.24 o
  -3   1   8      676.78      740.41    136.75 o
  -2   1   8     4346.60     4746.11    676.60 o
  -1   1   8     2310.16     2222.01     97.27 o
   0   1   8       40.45       36.03     54.33 o
   1   1   8     3741.99     3969.94    187.99 o
   2   1   8     6750.82     7132.39    177.21 o
   3   1   8      382.88      521.60     64.89 o
   4   1   8     1087.66     1214.38    213.97 o
   5   1   8      196.67      256.12     80.76 o
   6   1   8       17.60        6.73     86.99 o
   7   1   8      263.60      320.19    124.34 o
   8   1   8       27.20       54.63    131.45 o
   9   1   8      210.78       53.95    140.44 o
  10   1   8        0.11      -48.90    178.04 o
  -8   2   8       15.74       29.18    174.30 o
  -7   2   8        0.83       68.98    141.35 o
  -6   2   8      448.72      282.33    198.48 o
  -5   2   8      102.44      110.18    116.28 o
  -4   2   8      162.02      159.80    116.29 o
  -3   2   8      974.72      789.35    133.34 o
  -2   2   8      855.79      993.61     90.33 o
  -1   2   8       37.99        8.87     66.11 o
   0   2   8      211.93      198.95     54.36 o
   1   2   8      196.80      142.86     54.77 o
   2   2   8       43.08       56.62     52.94 o
   3   2   8       48.20       91.50     55.37 o
   4   2   8     3323.19     3597.10    107.20 o
   5   2   8       42.67       26.09     78.92 o
   6   2   8        6.09        6.49     84.97 o
   7   2   8       81.90      147.19     96.27 o
   8   2   8      167.56      -10.15    125.06 o
   9   2   8      595.16      452.74    146.81 o
  10   2   8       48.74       98.76    173.49 o
  11   2   8       86.40      -13.09    191.65 o
  -8   3   8       66.45      -18.89    228.22 o
  -7   3   8       23.10       46.65    151.02 o
  -6   3   8       10.97       72.30    124.58 o
  -5   3   8       70.10      237.16    131.84 o
  -4   3   8       52.40        3.67    108.44 o
  -3   3   8      302.67      204.55     94.59 o
  -2   3   8      193.20       56.27     81.33 o
  -1   3   8      478.58      397.85     98.93 o
   0   3   8     2435.96     2818.75    101.01 o
   1   3   8     2294.48     2452.02    112.72 o
   2   3   8      707.08      730.74     66.58 o
   3   3   8      654.28      735.78     67.33 o
   4   3   8     2399.64     2542.58    293.03 o
   5   3   8     1828.49     1895.98    120.37 o
   6   3   8      577.47      322.12     81.62 o
   7   3   8     1900.97     1791.75    125.95 o
   8   3   8      426.62      277.75    104.52 o
   9   3   8       10.63     -135.28    143.47 o
  10   3   8      136.64       91.97    168.37 o
  11   3   8       22.01      116.97    192.80 o
  -8   4   8       25.17      129.26    236.94 o
  -7   4   8       40.21       67.54    203.50 o
  -6   4   8       45.00       25.77    132.61 o
  -5   4   8       48.66      -81.41    171.19 o
  -4   4   8       96.25       82.13    110.29 o
  -3   4   8      249.52      235.21    103.53 o
  -2   4   8       80.95       91.50     94.21 o
  -1   4   8       77.37       46.26     72.69 o
   0   4   8     4352.40     4242.59    144.87 o
   1   4   8      623.95      660.95     56.89 o
   2   4   8      619.66      641.52     56.42 o
   3   4   8     2370.19     2517.85     98.54 o
   4   4   8     2303.64     2421.90    118.30 o
   5   4   8      121.58      183.54    111.58 o
   6   4   8     1938.95     1963.08    102.60 o
   7   4   8       65.57       89.12     89.59 o
   8   4   8        2.73       21.36     98.43 o
   9   4   8      205.30       99.45    142.11 o
  10   4   8       46.62      -52.85    158.11 o
  11   4   8      135.39      140.20    176.87 o
  -7   5   8        3.65       45.62    220.28 o
  -6   5   8       59.30      -28.89    139.20 o
  -5   5   8       35.48      103.38    124.17 o
  -4   5   8      211.57      150.48    120.25 o
  -3   5   8      465.36      590.08    116.61 o
  -2   5   8      916.32      640.84    115.89 o
  -1   5   8      318.84      305.36     76.38 o
   0   5   8     1238.71     1218.11     83.19 o
   1   5   8      457.50      599.38     57.93 o
   2   5   8      136.01      107.93     51.00 o
   3   5   8       53.84       67.54     78.10 o
   4   5   8      911.32     1023.54    123.35 o
   5   5   8      929.13      931.02     85.00 o
   6   5   8     1053.15      966.73    221.54 o
   7   5   8      141.04       68.93     87.47 o
   8   5   8      135.42      128.67     98.34 o
   9   5   8       70.34      133.89    110.09 o
  10   5   8      191.69      122.38    159.92 o
  11   5   8       25.86      103.51    173.05 o
  -7   6   8       51.40     -103.54    223.74 o
  -6   6   8      154.63      180.70    208.09 o
  -5   6   8       22.44      -28.92    123.07 o
  -4   6   8      322.53      247.55    119.45 o
  -3   6   8      127.28      113.40    115.48 o
  -2   6   8        4.07      -13.79    104.72 o
  -1   6   8       55.25       19.32     82.01 o
   0   6   8      856.92      867.53     87.04 o
   1   6   8     1382.80     1505.08     66.82 o
   2   6   8      467.14      402.63     69.82 o
   3   6   8     1053.16      949.29    151.82 o
   4   6   8     1134.53     1231.82     84.72 o
   5   6   8      131.97       34.62     76.28 o
   6   6   8      952.27      918.39     90.58 o
   7   6   8       74.29      106.37     92.82 o
   8   6   8      179.38       90.22     97.99 o
   9   6   8      699.63      855.01    121.12 o
  10   6   8       18.81       47.81    128.61 o
  11   6   8       25.01       18.45    171.08 o
  -6   7   8       14.84      -56.35    212.67 o
  -5   7   8       67.23       65.41    190.76 o
  -4   7   8        7.00       78.05    201.61 o
  -3   7   8       20.36        9.16    128.00 o
  -2   7   8       41.42      -60.38    113.95 o
  -1   7   8        2.67      -16.32     97.85 o
   0   7   8      368.15      292.49     83.76 o
   1   7   8      164.61      110.97     62.27 o
   2   7   8      399.98      544.39    166.55 o
   3   7   8      262.32      309.84    120.07 o
   4   7   8      619.76      500.57     94.57 o
   5   7   8     1138.27     1266.92    197.66 o
   6   7   8        8.44      107.18     86.70 o
   7   7   8      310.31       58.09     95.25 o
   8   7   8      251.59       83.12    107.28 o
   9   7   8        7.38        0.54    122.39 o
  10   7   8        6.68      -56.00    133.87 o
  11   7   8       45.16      -63.58    149.70 o
  -6   8   8        0.36     -107.46    242.86 o
  -5   8   8       26.86        0.22    208.43 o
  -4   8   8       25.43      -15.76    194.11 o
  -3   8   8      265.38      269.97    142.50 o
  -2   8   8       20.52      -19.21    117.27 o
  -1   8   8      495.87      651.90    180.86 o
   0   8   8      241.75      256.06    110.74 o
   1   8   8      184.53      216.11    103.65 o
   2   8   8      356.35      383.65     77.16 o
   3   8   8      985.94      863.24     86.47 o
   4   8   8       24.49      -28.79     79.16 o
   5   8   8       91.36       -1.71     84.82 o
   6   8   8      188.30      184.48     96.40 o
   7   8   8      364.05      475.29    107.39 o
   8   8   8        0.39        4.29    108.98 o
   9   8   8       96.62      125.48    117.69 o
  10   8   8       13.09      -30.79    161.17 o
  -5   9   8       47.64       76.48    210.10 o
  -4   9   8       53.10       88.11    217.03 o
  -2   9   8      337.43      117.12    144.54 o
  -1   9   8        4.99        4.05    129.25 o
   0   9   8       75.16       80.52    119.17 o
   1   9   8      187.83      116.17    113.09 o
   2   9   8      183.86      100.65     86.34 o
   3   9   8      539.19      671.34    186.57 o
   4   9   8      352.44      316.17     89.51 o
   5   9   8        1.81       17.87     92.50 o
   6   9   8      303.06      357.85    123.31 o
   7   9   8        1.26       20.42    106.06 o
   8   9   8      765.84      631.72    137.45 o
   9   9   8        3.35      -61.94    139.70 o
  10   9   8        1.01      -45.73    158.66 o
  -4  10   8        6.74      -70.00    230.90 o
  -3  10   8       76.71      186.06    214.80 o
  -2  10   8       11.14      -36.45    204.96 o
  -1  10   8       60.16       70.59    150.18 o
   0  10   8      112.48       76.01    142.02 o
   1  10   8       20.13       30.29    126.64 o
   2  10   8       23.60       24.38     94.91 o
   3  10   8      164.64      219.21     95.42 o
   4  10   8      137.51       88.27     97.26 o
   5  10   8        1.89       78.87    101.74 o
   6  10   8      237.82      133.83    126.66 o
   7  10   8      226.10      180.34    132.40 o
   8  10   8      138.26       45.18    148.43 o
   9  10   8      149.85      123.97    165.09 o
  -3  11   8       37.56       75.47    236.71 o
  -2  11   8        2.66       -2.12    232.70 o
  -1  11   8        3.11      -88.78    208.65 o
   0  11   8       26.05       -2.72    164.28 o
   1  11   8      331.31      384.79    171.36 o
   2  11   8       57.10      121.77    139.27 o
   3  11   8       92.63        1.34    110.83 o
   4  11   8      367.69      245.63    131.05 o
   5  11   8      141.07      277.23    131.08 o
   6  11   8      187.78      149.24    138.00 o
   7  11   8      503.30      459.18    153.52 o
   8  11   8      100.23      204.44    151.76 o
   0  12   8      175.66      125.46    256.07 o
   1  12   8        1.01        6.26    165.80 o
   2  12   8        0.29       84.65    268.59 o
   3  12   8      174.16      109.88    146.63 o
   4  12   8        2.27       43.31    151.97 o
   5  12   8       38.63        3.07    147.24 o
   6  12   8       69.13       98.78    154.32 o
   7  12   8       25.76       -4.27    154.22 o
   2  13   8       52.55      -37.80    284.80 o
   3  13   8        8.10      -36.42    167.89 o
   4  13   8       14.05      -38.96    165.31 o
   5  13   8        1.73      -20.69    163.36 o
  -3  -8   9       22.41        5.25    279.87 o
  -2  -8   9       29.81       26.39    258.63 o
  -1  -8   9        3.99      -19.12    266.34 o
   0  -8   9      237.47      201.94    269.26 o
   1  -8   9        0.44       17.89    275.74 o
  -4  -7   9      289.23      200.60    254.83 o
  -3  -7   9       41.43      -35.55    230.45 o
  -2  -7   9       98.24      123.01    164.56 o
  -1  -7   9       11.62       35.89    230.68 o
   0  -7   9      176.43      150.73    235.71 o
   1  -7   9      130.47      -46.51    245.89 o
   2  -7   9       28.77      105.66    226.99 o
   3  -7   9      146.36       93.48    266.23 o
   4  -7   9       88.45      -32.65    280.10 o
  -6  -6   9       37.12      -29.18    258.86 o
  -5  -6   9        7.51       93.37    221.51 o
  -4  -6   9      265.39       68.44    229.78 o
  -3  -6   9      125.90      102.20    220.05 o
  -2  -6   9      327.94      350.23    153.61 o
  -1  -6   9        1.40      -39.60    138.60 o
   0  -6   9        6.13      -82.52    204.07 o
   1  -6   9        3.07       -5.03    217.60 o
   2  -6   9       74.66       68.65    218.49 o
   3  -6   9       77.67        6.48    212.12 o
   4  -6   9        1.95      -28.62    246.55 o
   5  -6   9        2.60      -85.42    256.07 o
  -6  -5   9       47.88     -191.88    216.70 o
  -5  -5   9        5.99      -46.18    235.04 o
  -4  -5   9        0.93      -81.18    216.14 o
  -3  -5   9      370.56      137.20    211.45 o
  -2  -5   9       45.78       23.74    131.86 o
  -1  -5   9      132.06      156.90    130.85 o
   0  -5   9       33.22      -45.94    133.30 o
   1  -5   9      422.81      196.23    190.98 o
   2  -5   9      802.54      803.18    215.36 o
   3  -5   9      659.84      388.79    215.36 o
   4  -5   9      111.58      -67.31    194.56 o
   5  -5   9        9.89       14.10    175.85 o
   6  -5   9      166.02      205.52    193.64 o
  -7  -4   9      123.72      -20.46    255.62 o
  -6  -4   9      226.03      345.52    242.31 o
  -5  -4   9       17.21     -192.99    225.65 o
  -4  -4   9       61.36      177.68    217.60 o
  -3  -4   9      149.83      272.39    196.01 o
  -2  -4   9      745.81      614.77    192.54 o
  -1  -4   9      460.22      501.40    122.05 o
   0  -4   9      769.20      698.05    126.22 o
   1  -4   9      190.21      103.51    122.29 o
   2  -4   9     1624.88     1490.40    149.45 o
   3  -4   9      601.27      550.53    201.94 o
   4  -4   9      145.58      150.43    171.42 o
   5  -4   9      348.83      307.40    156.90 o
   6  -4   9       96.01      128.22    165.72 o
   7  -4   9       20.45       -9.97    168.04 o
  -7  -3   9       65.15      -96.16    225.20 o
  -6  -3   9        4.35       28.41    232.02 o
  -5  -3   9        6.97       -3.24    203.28 o
  -4  -3   9       88.36      164.48    198.81 o
  -3  -3   9      155.48       -3.47    181.82 o
  -2  -3   9     1014.18     1066.18    196.01 o
  -1  -3   9      433.59      443.73    130.77 o
   0  -3   9     1006.83      996.12    120.01 o
   1  -3   9        6.83      -19.97     87.28 o
   2  -3   9     1334.57     1170.82    244.68 o
   3  -3   9      544.46      656.28    157.83 o
   4  -3   9       13.07       16.74    134.92 o
   5  -3   9      410.86      239.05    143.24 o
   6  -3   9      657.08      443.57    168.40 o
   7  -3   9      205.25      155.22    158.63 o
   8  -3   9       86.09       71.70    182.98 o
  -7  -2   9       68.20       56.35    250.24 o
  -6  -2   9        1.65       -5.92    231.57 o
  -5  -2   9      357.48      242.86    207.76 o
  -4  -2   9      788.22      581.44    200.82 o
  -3  -2   9       45.97     -141.23    172.20 o
  -2  -2   9      668.55      407.79    168.40 o
  -1  -2   9      991.61      998.62     93.42 o
   0  -2   9     1081.17      978.06     91.28 o
   1  -2   9        4.73       65.41     84.29 o
   2  -2   9     2939.01     2689.38    133.11 o
   3  -2   9     1965.03     1954.16    176.41 o
   4  -2   9     1895.52     1843.09    283.62 o
   5  -2   9      668.17      775.17    145.53 o
   6  -2   9       94.72       -5.63    145.80 o
   7  -2   9        0.31       -9.22    150.23 o
   8  -2   9      352.71      260.91    167.29 o
   9  -2   9      197.46      239.60    197.72 o
  -8  -1   9       23.91      108.80    273.73 o
  -7  -1   9       58.02       59.71    250.02 o
  -6  -1   9      143.38      206.41    218.60 o
  -5  -1   9      171.25      265.34    208.09 o
  -4  -1   9      378.22      660.79    165.27 o
  -3  -1   9       81.26       32.76    104.27 o
  -2  -1   9       97.92       16.47    103.88 o
  -1  -1   9     1934.42     2070.94    126.14 o
   0  -1   9      617.36      519.24     93.99 o
   1  -1   9      853.90      737.21     79.91 o
   2  -1   9      361.58      267.93     75.16 o
   3  -1   9     1401.86     1516.03    148.25 o
   4  -1   9      291.51      401.27    115.33 o
   5  -1   9      593.90      872.44    144.97 o
   6  -1   9     1210.50     1212.22    147.52 o
   7  -1   9      443.72      384.21    157.04 o
   8  -1   9        2.99      173.04    167.87 o
   9  -1   9      348.73      403.55    187.47 o
  -8   0   9        6.36       99.63    269.15 o
  -7   0   9       25.00      -46.18    235.27 o
  -6   0   9        0.77       84.87    215.47 o
  -5   0   9      137.22      203.85    128.92 o
  -4   0   9        1.06      -51.44    120.12 o
  -3   0   9       89.20       74.46    108.21 o
  -2   0   9      112.48      137.02     95.42 o
  -1   0   9      940.15      633.25    190.09 o
   0   0   9      433.92      374.96     73.01 o
   1   0   9     4158.60     4121.94    119.54 o
   2   0   9     4534.58     4666.53    107.93 o
   3   0   9      217.83      254.35     81.79 o
   4   0   9     1348.00     1256.20    129.26 o
   5   0   9     1310.96     1499.37    333.00 o
   6   0   9       94.39       -8.64    130.66 o
   7   0   9        5.67       -5.01    144.24 o
   8   0   9      271.65      229.55    161.21 o
   9   0   9      310.92      299.47    171.29 o
  10   0   9       52.91       -5.24    197.71 o
  -8   1   9        3.74       -5.03    263.33 o
  -7   1   9        1.34      -42.78    160.32 o
  -6   1   9      211.10      340.56    131.42 o
  -5   1   9      303.76      154.70    127.71 o
  -4   1   9        1.05      -19.94    119.22 o
  -3   1   9     2620.69     2807.29    163.47 o
  -2   1   9     1101.07     1142.55    109.09 o
  -1   1   9      176.75      138.15     93.29 o
   0   1   9     3712.41     3791.05    126.91 o
   1   1   9     2883.11     3014.24     89.16 o
   2   1   9     1393.17     1668.12    166.32 o
   3   1   9       62.70      131.69     73.42 o
   4   1   9     1192.03     1256.42    122.49 o
   5   1   9     3827.87     3886.88    418.05 o
   6   1   9      103.73      146.73    126.81 o
   7   1   9       51.54       11.67    136.27 o
   8   1   9      149.93        6.93    150.85 o
   9   1   9        2.46       19.93    158.53 o
  10   1   9      221.98      235.29    187.92 o
  -8   2   9        0.01       14.37    185.25 o
  -7   2   9      287.05      148.36    185.06 o
  -6   2   9       10.23       -5.49    140.22 o
  -5   2   9       98.25      -67.68    125.58 o
  -4   2   9     1298.48     1544.82    131.24 o
  -3   2   9        2.83       18.02    106.04 o
  -2   2   9       16.31      -33.78     97.80 o
  -1   2   9        2.47        7.16     80.71 o
   0   2   9       67.13       75.88     74.61 o
   1   2   9     3403.40     3477.84    188.91 o
   2   2   9       48.37       97.41     61.77 o
   3   2   9       15.91       11.46     75.71 o
   4   2   9      558.05      475.58     85.69 o
   5   2   9     1303.89     1283.46    149.64 o
   6   2   9       25.39       23.25     92.40 o
   7   2   9      608.09      635.09    137.51 o
   8   2   9      811.82     1017.64    154.53 o
   9   2   9      110.16       24.73    156.58 o
  10   2   9       13.51      -54.99    156.83 o
  -7   3   9        8.09       58.10    157.54 o
  -6   3   9       35.85       32.22    140.26 o
  -5   3   9        2.39      -96.75    128.54 o
  -4   3   9        6.42       -5.06    117.84 o
  -3   3   9      206.43      151.69    109.67 o
  -2   3   9       49.46       51.33     99.51 o
  -1   3   9       29.58      130.20     84.81 o
   0   3   9      833.03      859.61    107.68 o
   1   3   9      503.54      459.32     65.84 o
   2   3   9        3.81       -4.15     59.15 o
   3   3   9     7260.61     7291.38    143.05 o
   4   3   9      755.86      690.11    108.84 o
   5   3   9       26.56       -7.59     81.93 o
   6   3   9     2088.98     2239.41    203.84 o
   7   3   9     1144.95     1661.88    573.57 o
   8   3   9      359.83      257.93    149.78 o
   9   3   9      262.41      111.68    154.97 o
  10   3   9       42.76      -38.07    175.27 o
  -7   4   9      102.34      164.34    166.13 o
  -6   4   9       90.64       52.16    143.18 o
  -5   4   9        0.79        9.13    132.57 o
  -4   4   9      247.75      197.22    125.57 o
  -3   4   9      620.22      686.26    115.02 o
  -2   4   9       24.33      -64.40    103.24 o
  -1   4   9     5177.29     5391.15    147.57 o
   0   4   9       75.87       29.26     71.05 o
   1   4   9        1.94      -16.42     59.92 o
   2   4   9     3760.28     3722.11    136.45 o
   3   4   9     2120.71     2084.51     94.74 o
   4   4   9     1029.24      948.17     88.63 o
   5   4   9      350.14      430.87     87.33 o
   6   4   9       80.82       14.87     82.30 o
   7   4   9     1028.20     1007.62    171.66 o
   8   4   9        0.64       20.33    104.73 o
   9   4   9        7.78       62.68    155.94 o
  10   4   9        5.85      -67.52    160.01 o
  -7   5   9       11.22      137.20    231.57 o
  -6   5   9       41.29       -0.23    156.87 o
  -5   5   9      384.84      548.68    203.62 o
  -4   5   9       58.64       52.87    130.48 o
  -3   5   9       69.66       95.48    119.82 o
  -2   5   9      702.28      712.09    120.66 o
  -1   5   9        9.42       14.15     99.25 o
   0   5   9       15.80      -19.97     77.84 o
   1   5   9        2.49        0.60     79.26 o
   2   5   9       52.27       78.38     73.49 o
   3   5   9     1524.89     1460.32     91.06 o
   4   5   9       11.43       58.13     79.84 o
   5   5   9     1204.38     1028.55    161.84 o
   6   5   9      223.64      180.19     92.90 o
   7   5   9       97.22       72.10    100.44 o
   8   5   9        1.71       27.02    105.30 o
   9   5   9      272.13      130.73    119.46 o
  10   5   9      269.33      236.17    185.06 o
  -6   6   9        6.30      132.50    193.33 o
  -5   6   9       15.48      -12.30    140.65 o
  -4   6   9      106.16      151.30    138.45 o
  -3   6   9        6.48      104.84    126.35 o
  -2   6   9       11.64       30.26    108.02 o
  -1   6   9      237.46       98.18    106.86 o
   0   6   9      427.31      325.48     88.76 o
   1   6   9       58.30       22.01     98.40 o
   2   6   9     1493.20     1644.39     90.04 o
   3   6   9       89.19      107.10     73.63 o
   4   6   9      133.48      194.78     83.23 o
   5   6   9     1821.45     1992.58    106.12 o
   6   6   9      192.79      148.97     88.64 o
   7   6   9        0.78       60.94     98.30 o
   8   6   9     1366.96     1611.73    261.29 o
   9   6   9       63.83       -9.41    122.06 o
  10   6   9       55.01       86.12    139.07 o
  -6   7   9       15.94        6.71    205.64 o
  -5   7   9       19.57       42.94    206.86 o
  -4   7   9      128.35       71.18    145.40 o
  -3   7   9        4.87      -10.69    130.29 o
  -2   7   9      387.49      228.04    124.73 o
  -1   7   9       29.40       -5.30    102.45 o
   0   7   9      148.32       81.89    111.53 o
   1   7   9     2159.91     2412.70    135.03 o
   2   7   9        5.05        3.22     76.57 o
   3   7   9      293.06      184.15     97.03 o
   4   7   9     1364.14     1275.40     92.47 o
   5   7   9      427.39      403.48     88.94 o
   6   7   9      126.72      122.53     91.68 o
   7   7   9      381.47      105.35    100.68 o
   8   7   9      193.26       68.58    109.57 o
   9   7   9       51.03       66.35    122.27 o
  10   7   9       15.29       38.50    136.51 o
  -5   8   9       29.55      -84.98    218.04 o
  -4   8   9      156.23      184.39    202.06 o
  -3   8   9      169.36      133.68    148.48 o
  -2   8   9        0.58      -16.45    125.52 o
  -1   8   9      122.95       85.33    126.27 o
   0   8   9      110.13      -68.67    111.53 o
   1   8   9      131.51       94.33    117.20 o
   2   8   9       40.94       42.61    110.92 o
   3   8   9        4.95       -8.79     83.66 o
   4   8   9      271.82      313.54     88.57 o
   5   8   9       20.28       20.12     91.66 o
   6   8   9      340.36      303.88     96.28 o
   7   8   9       72.37       14.52     97.47 o
   8   8   9       29.96       86.23    115.77 o
   9   8   9       15.34       -9.94    127.44 o
  10   8   9        5.74       17.30    144.16 o
  -4   9   9       12.70      -38.13    218.38 o
  -3   9   9       64.12        0.90    220.61 o
  -2   9   9       42.15      -10.21    150.28 o
  -1   9   9       21.27       11.74    142.07 o
   0   9   9       15.50      -45.59    128.29 o
   1   9   9       12.84       63.14    123.28 o
   2   9   9      639.23      541.52    128.67 o
   3   9   9       20.50      -17.40     91.29 o
   4   9   9      302.05      152.44     94.19 o
   5   9   9      249.33      128.67     98.22 o
   6   9   9       77.61      119.55    102.61 o
   7   9   9      183.63      320.94    113.58 o
   8   9   9        0.03      -50.57    118.71 o
   9   9   9        0.94      -34.85    158.69 o
  -3  10   9        4.64      -25.94    217.03 o
  -2  10   9       22.30       12.52    216.36 o
  -1  10   9       12.86      -14.63    158.43 o
   0  10   9       38.93       33.35    143.66 o
   1  10   9        8.70       61.72    137.17 o
   2  10   9      158.88      143.40    133.57 o
   3  10   9      117.24       68.88     98.61 o
   4  10   9       75.40       62.15    101.50 o
   5  10   9      164.74      115.69    105.56 o
   6  10   9      184.55      139.57    112.01 o
   7  10   9        5.42     -127.63    142.10 o
   8  10   9       21.17       24.80    155.80 o
   9  10   9       15.67      -40.98    156.17 o
  -2  11   9      146.85      332.21    250.13 o
  -1  11   9        2.01       21.80    244.21 o
   0  11   9       42.47      -25.32    162.71 o
   1  11   9       48.09       58.97    165.68 o
   2  11   9        1.69      -79.52    144.24 o
   3  11   9       55.18      -10.35    151.10 o
   4  11   9       67.34       19.68    111.74 o
   5  11   9       37.10       39.69    137.01 o
   6  11   9       52.62      -90.39    145.73 o
   7  11   9        1.25       -3.75    153.12 o
   8  11   9       60.52       37.72    161.20 o
   0  12   9        4.23       19.57    233.92 o
   1  12   9        3.36      -29.33    183.17 o
   2  12   9        7.51      -75.85    165.77 o
   3  12   9        9.26      162.36    254.72 o
   4  12   9       49.20       41.33    158.90 o
   5  12   9       96.96       34.99    155.50 o
   6  12   9       16.26      -39.22    156.92 o
   7  12   9       40.90       31.15    167.45 o
   3  13   9       10.99      -45.28    286.81 o
   4  13   9       97.09        6.10    171.02 o
  -2  -7  10       36.01       98.84    255.95 o
  -1  -7  10      238.99      361.28    267.24 o
   0  -7  10      316.20      644.29    269.26 o
   1  -7  10       83.10       31.20    264.90 o
   2  -7  10       96.86       55.13    280.10 o
  -4  -6  10      106.23       35.33    250.69 o
  -3  -6  10      112.89      174.77    254.16 o
  -2  -6  10      198.18      527.77    244.88 o
  -1  -6  10        4.03        5.51    167.24 o
   0  -6  10       13.28       13.87    232.58 o
   1  -6  10       12.43       47.30    243.98 o
   2  -6  10        3.03      -99.85    244.66 o
   3  -6  10      109.44       36.00    257.63 o
   4  -6  10       74.77     -128.48    278.31 o
  -5  -5  10        0.12      -16.88    262.66 o
  -4  -5  10        1.53      -44.06    246.22 o
  -3  -5  10       36.98     -166.04    230.79 o
  -2  -5  10        2.07      108.80    226.09 o
  -1  -5  10       10.83       30.39    152.51 o
   0  -5  10       82.47      119.58    161.49 o
   1  -5  10       67.23       59.04    216.03 o
   2  -5  10      240.29      122.77    213.57 o
   3  -5  10      258.45       36.56    232.91 o
   4  -5  10       12.42       98.95    240.29 o
   5  -5  10      703.00      524.31    264.11 o
  -6  -4  10        7.22      -88.68    256.73 o
  -5  -4  10       75.31      -58.59    260.31 o
  -4  -4  10      247.01      -91.47    238.96 o
  -3  -4  10      179.08      228.89    221.74 o
  -2  -4  10      537.80      537.72    219.05 o
  -1  -4  10      403.74      567.58    207.53 o
   0  -4  10      213.50       55.05    144.66 o
   1  -4  10     1168.57     1041.40    292.80 o
   2  -4  10      198.36      363.74    223.86 o
   3  -4  10       34.30      -42.49    208.54 o
   4  -4  10      203.38      260.33    169.72 o
   5  -4  10       81.92       11.06    155.96 o
   6  -4  10      162.79      189.33    180.96 o
  -6  -3  10       83.20       32.76    267.91 o
  -5  -3  10       23.63       71.45    220.16 o
  -4  -3  10        4.04      -28.29    222.30 o
  -3  -3  10     1010.10     1076.24    210.89 o
  -2  -3  10      159.29      255.17    201.16 o
  -1  -3  10        0.33       75.03    179.91 o
   0  -3  10       34.33       85.80    124.76 o
   1  -3  10       79.18       33.84    125.34 o
   2  -3  10        7.84       73.96    133.72 o
   3  -3  10       19.00       54.13    137.32 o
   4  -3  10      151.53       92.30    143.08 o
   5  -3  10       51.88      135.14    154.74 o
   6  -3  10        4.45       64.22    154.98 o
   7  -3  10      253.80      346.17    184.81 o
  -7  -2  10       70.04       95.16    285.81 o
  -6  -2  10       54.24      -77.27    249.68 o
  -5  -2  10        2.73       11.07    224.30 o
  -4  -2  10        4.54     -109.02    213.79 o
  -3  -2  10        3.03       -1.46    176.33 o
  -2  -2  10      190.47      123.33    167.50 o
  -1  -2  10      407.47      396.51    180.36 o
   0  -2  10      192.23      151.05     95.31 o
   1  -2  10       83.46       81.77     95.62 o
   2  -2  10     1024.01     1173.59    111.32 o
   3  -2  10        0.85        1.73    125.56 o
   4  -2  10      989.28      735.08    257.35 o
   5  -2  10        1.16      -27.56    149.47 o
   6  -2  10       49.87        8.54    155.56 o
   7  -2  10     1105.90     1654.68    258.19 o
   8  -2  10      113.92      145.54    189.13 o
  -7  -1  10        0.19      -85.87    277.30 o
  -6  -1  10       48.42      -26.72    239.62 o
  -5  -1  10      575.54      559.64    228.33 o
  -4  -1  10        4.22       59.15    193.67 o
  -3  -1  10       29.13      -77.83    187.63 o
  -2  -1  10      821.14     1001.40    218.21 o
  -1  -1  10      317.26       98.96    112.93 o
   0  -1  10      658.14      923.07    226.43 o
   1  -1  10       24.59      111.65     90.49 o
   2  -1  10      381.84      422.58     95.81 o
   3  -1  10     3425.42     3847.48    134.50 o
   4  -1  10       44.19       52.81    129.09 o
   5  -1  10        1.73       73.62    138.37 o
   6  -1  10      425.47      198.53    151.19 o
   7  -1  10       43.95       99.50    153.10 o
   8  -1  10        3.25       53.43    178.91 o
   9  -1  10       64.37       66.22    199.22 o
  -7   0  10        2.07     -165.38    255.17 o
  -6   0  10      150.33      374.92    249.46 o
  -5   0  10       58.22      213.46    197.58 o
  -4   0  10       33.46       -2.80    128.70 o
  -3   0  10      247.15      102.11    125.43 o
  -2   0  10      477.30      678.35    126.35 o
  -1   0  10     1833.22     1832.15    132.15 o
   0   0  10        9.20       33.49    108.18 o
   1   0  10       43.33       14.61     85.46 o
   2   0  10      138.14       75.00     81.09 o
   3   0  10      563.70      513.77     97.75 o
   4   0  10       47.52       13.32     97.78 o
   5   0  10      328.24      213.50    135.02 o
   6   0  10      181.71      167.66    137.95 o
   7   0  10      193.44      139.45    156.71 o
   8   0  10      201.52      205.61    170.58 o
   9   0  10       13.20      -44.19    187.05 o
  -7   1  10       71.18      157.66    264.56 o
  -6   1  10       52.37      -10.70    143.13 o
  -5   1  10       63.36       62.80    150.97 o
  -4   1  10      386.89      284.96    132.88 o
  -3   1  10      117.00      208.07    121.69 o
  -2   1  10       83.08       60.43    117.83 o
  -1   1  10      374.02      252.49    186.17 o
   0   1  10        0.96      -11.17     99.55 o
   1   1  10      932.07      861.89     83.09 o
   2   1  10      359.43      320.38     82.74 o
   3   1  10       93.11      -39.43     88.83 o
   4   1  10     3991.71     4311.85    323.42 o
   5   1  10        2.48      -48.85     99.33 o
   6   1  10     1753.33     1885.70    154.09 o
   7   1  10       44.22        5.48    146.60 o
   8   1  10      356.00      348.10    166.42 o
   9   1  10      664.64      838.04    331.37 o
  -7   2  10        2.71       43.79    178.80 o
  -6   2  10       81.86       53.75    150.79 o
  -5   2  10       83.01       13.31    144.62 o
  -4   2  10        6.89       10.51    131.82 o
  -3   2  10      724.43      974.59    136.12 o
  -2   2  10      297.28      257.31    115.99 o
  -1   2  10      266.84      265.60    101.87 o
   0   2  10     2036.76     2028.99    269.59 o
   1   2  10      104.03       58.09     87.48 o
   2   2  10     2929.11     3161.21    429.32 o
   3   2  10       26.74      -20.85     85.40 o
   4   2  10     1726.06     1845.21    242.61 o
   5   2  10      429.55      452.21    100.68 o
   6   2  10      652.08      494.46    110.52 o
   7   2  10      120.99      165.01    144.89 o
   8   2  10      232.82      153.31    146.80 o
   9   2  10        4.57       45.19    169.92 o
  10   2  10       83.53      -36.52    191.88 o
  -7   3  10        5.35       90.49    175.90 o
  -6   3  10       50.27       -6.36    153.22 o
  -5   3  10       81.32      174.40    147.60 o
  -4   3  10       30.22       -4.43    131.71 o
  -3   3  10      196.97      105.42    121.71 o
  -2   3  10       91.61       95.69    108.60 o
  -1   3  10      224.96      189.57    109.37 o
   0   3  10     1602.04     1998.21    187.42 o
   1   3  10     1230.27     1158.50    105.43 o
   2   3  10     1834.89     1865.11    124.03 o
   3   3  10      364.33      453.05    149.71 o
   4   3  10      223.65      278.17     88.68 o
   5   3  10     1328.01     1057.12    106.44 o
   6   3  10      122.81      130.14    102.37 o
   7   3  10       81.42      119.63    107.61 o
   8   3  10      113.52       87.30    151.17 o
   9   3  10      182.45      122.48    166.64 o
  10   3  10      513.64      454.60    191.33 o
  -6   4  10        2.32       -3.33    157.80 o
  -5   4  10      314.46      367.95    153.44 o
  -4   4  10       94.28       33.35    136.66 o
  -3   4  10      161.45      158.92    127.10 o
  -2   4  10     1337.73     1219.90    264.05 o
  -1   4  10       16.54       47.55    105.01 o
   0   4  10       15.69        2.62     84.59 o
   1   4  10     2877.95     2891.77    140.02 o
   2   4  10        4.89      -28.77     83.29 o
   3   4  10      221.33      290.99     89.54 o
   4   4  10       19.46       29.02     83.93 o
   5   4  10       17.26       33.24     90.67 o
   6   4  10     3030.82     3348.78    320.59 o
   7   4  10      437.95      425.40    111.39 o
   8   4  10      122.36      -53.95    140.16 o
   9   4  10       13.97        0.80    161.69 o
  10   4  10      198.81       65.42    181.87 o
  -6   5  10      133.45       48.76    170.41 o
  -5   5  10        8.19      -64.01    154.35 o
  -4   5  10       15.02      -41.22    142.43 o
  -3   5  10      692.84      477.67    135.92 o
  -2   5  10      183.83      320.48    123.56 o
  -1   5  10       82.77       74.80    122.88 o
   0   5  10       38.29      -14.51    108.72 o
   1   5  10      130.86       47.40    108.32 o
   2   5  10     1772.13     1837.73    125.64 o
   3   5  10       16.68       12.77     80.96 o
   4   5  10      279.25      166.17    102.18 o
   5   5  10        3.84       20.16     92.33 o
   6   5  10     1643.37     1704.07    245.16 o
   7   5  10        7.69        8.01    104.54 o
   8   5  10      476.73      473.20    122.41 o
   9   5  10       32.81       50.84    130.76 o
  10   5  10       76.94      121.32    166.47 o
  -6   6  10       23.54      -31.54    241.19 o
  -5   6  10        9.89      -12.07    231.57 o
  -4   6  10        3.17       14.62    150.24 o
  -3   6  10      135.94       66.36    137.75 o
  -2   6  10       18.90       -5.88    124.94 o
  -1   6  10      131.52       34.74    112.90 o
   0   6  10       33.64      166.69    114.38 o
   1   6  10      874.25      948.80    309.57 o
   2   6  10      477.53      641.32    152.19 o
   3   6  10      262.13      331.32     88.65 o
   4   6  10     1794.74     2012.30    143.73 o
   5   6  10       31.32      -25.36    107.95 o
   6   6  10       29.60       50.79    100.77 o
   7   6  10      892.79      867.45    112.80 o
   8   6  10       36.19       77.18    112.07 o
   9   6  10       85.71      164.86    128.59 o
  10   6  10       41.52      -29.77    181.49 o
  -5   7  10       20.46       -7.16    224.98 o
  -4   7  10       54.57     -130.44    157.68 o
  -3   7  10      359.85      302.25    171.14 o
  -2   7  10      104.09      141.16    135.38 o
  -1   7  10       47.21       44.25    124.41 o
   0   7  10     1557.90     1615.65    171.98 o
   1   7  10      109.96      -82.16    114.30 o
   2   7  10      160.75       94.72    108.54 o
   3   7  10     1487.60     1620.91    173.31 o
   4   7  10       40.77      -34.79     85.75 o
   5   7  10      174.25       44.12     96.01 o
   6   7  10      159.14       80.53    102.03 o
   7   7  10       33.83       47.12    109.38 o
   8   7  10      454.17      282.25    125.87 o
   9   7  10      181.21      107.11    134.46 o
  10   7  10        6.46       40.86    141.89 o
  -4   8  10       75.12      -85.87    202.83 o
  -3   8  10       59.77       -5.39    152.95 o
  -2   8  10       75.54       44.85    147.90 o
  -1   8  10      260.55      183.91    136.98 o
   0   8  10       44.67       54.39    129.35 o
   1   8  10        8.24       -3.40    127.56 o
   2   8  10       25.48      -49.96    115.34 o
   3   8  10      182.38      163.36     92.69 o
   4   8  10      450.51      396.77    100.48 o
   5   8  10        6.86      -97.04     97.58 o
   6   8  10        2.65      -43.31    103.73 o
   7   8  10      260.98      223.73    114.35 o
   8   8  10       93.13      158.74    124.59 o
   9   8  10        2.16       -4.85    135.20 o
  -4   9  10       22.33     -114.17    205.64 o
  -3   9  10       54.17       43.91    175.28 o
  -2   9  10       17.01       12.89    163.72 o
  -1   9  10       77.89      101.18    151.91 o
   0   9  10       50.68      -17.03    129.39 o
   1   9  10        2.82       13.00    134.87 o
   2   9  10       38.84        6.30    122.24 o
   3   9  10      597.10      413.42    313.08 o
   4   9  10        0.16       13.91    103.19 o
   5   9  10      152.49       16.53    102.65 o
   6   9  10      209.53       40.93    114.24 o
   7   9  10        0.54      -50.96    121.20 o
   8   9  10       32.41       46.28    122.35 o
   9   9  10      329.40      194.58    144.83 o
  -2  10  10       96.22       51.85    182.74 o
  -1  10  10      159.93      146.82    167.97 o
   0  10  10       14.66      -14.43    152.12 o
   1  10  10       53.38       98.48    145.98 o
   2  10  10      344.87      262.24    138.84 o
   3  10  10       49.84       88.41    144.83 o
   4  10  10      301.60      194.64    112.27 o
   5  10  10      248.62       84.01    113.17 o
   6  10  10       45.25        8.79    118.78 o
   7  10  10        4.05        0.22    126.48 o
   8  10  10       42.69       37.91    160.41 o
  -1  11  10       27.00       52.36    182.70 o
   0  11  10       46.30       51.68    174.68 o
   1  11  10       62.22       60.57    162.44 o
   2  11  10        4.57       27.41    155.73 o
   3  11  10        0.02      -35.12    207.20 o
   4  11  10       53.51       32.06    154.72 o
   5  11  10       96.29       63.57    120.34 o
   6  11  10       37.44      -40.74    129.90 o
   7  11  10        5.26      -55.68    160.16 o
   1  12  10        2.51        1.20    193.19 o
   2  12  10       51.02       46.64    183.86 o
   3  12  10        6.07       -1.67    247.45 o
   4  12  10       44.01       12.63    255.95 o
   5  12  10       87.12       59.19    161.49 o
   6  12  10       31.28       -3.31    167.23 o
  -2  -6  11       18.14      -93.81    266.57 o
   0  -6  11       24.75      296.10    269.48 o
   1  -6  11       85.61      168.51    266.79 o
   2  -6  11        1.71       86.54    270.03 o
  -4  -5  11       45.49      -23.93    278.20 o
  -3  -5  11       11.92     -125.68    268.47 o
  -2  -5  11      106.84      176.33    264.00 o
  -1  -5  11       13.66        0.11    248.23 o
   0  -5  11       94.81      -67.31    251.59 o
   1  -5  11       81.99       92.13    241.19 o
   2  -5  11      536.71      654.47    258.30 o
   3  -5  11        8.62       42.15    264.22 o
   4  -5  11      397.28      452.30    277.75 o
  -5  -4  11        1.68      -63.96    285.13 o
  -4  -4  11        1.63     -117.63    274.17 o
  -3  -4  11      240.40      430.16    257.40 o
  -2  -4  11        1.00       97.51    229.67 o
  -1  -4  11        5.52       89.11    226.65 o
   0  -4  11      654.67      637.02    247.23 o
   1  -4  11      224.24      103.09    218.83 o
   2  -4  11      400.78      384.65    228.33 o
   3  -4  11      265.21      222.41    237.16 o
   4  -4  11       22.78       -6.71    241.75 o
   5  -4  11      249.60      286.16    193.79 o
  -5  -3  11       18.08       75.70    248.01 o
  -4  -3  11      412.45      742.46    262.99 o
  -3  -3  11       30.46       99.40    238.73 o
  -2  -3  11      307.38      446.15    227.66 o
  -1  -3  11      387.96      378.39    215.47 o
   0  -3  11      156.12      107.68    196.35 o
   1  -3  11      382.50      338.14    145.27 o
   2  -3  11       48.21     -132.39    216.59 o
   3  -3  11       55.99       12.50    153.18 o
   4  -3  11       15.30       13.75    158.68 o
   5  -3  11      231.36      177.98    170.62 o
   6  -3  11       30.06      148.01    188.77 o
  -6  -2  11        0.20      -44.51    286.81 o
  -5  -2  11        2.17      -94.82    249.57 o
  -4  -2  11       27.96       52.55    233.70 o
  -3  -2  11      159.09      305.82    227.66 o
  -2  -2  11       15.54       14.65    198.93 o
  -1  -2  11       36.77      117.63    194.90 o
   0  -2  11      271.69      217.71    185.28 o
   1  -2  11       13.51       -0.74    110.46 o
   2  -2  11      366.88      341.71    117.57 o
   3  -2  11      487.99      604.07    152.91 o
   4  -2  11      552.60      386.19    159.04 o
   5  -2  11       20.41      -81.37    157.50 o
   6  -2  11     1278.62     1051.97    183.29 o
   7  -2  11       11.19       30.94    185.28 o
  -6  -1  11       39.42      -18.67    275.86 o
  -5  -1  11        7.76      131.95    229.78 o
  -4  -1  11      137.55      -30.53    217.48 o
  -3  -1  11      265.81      296.65    215.47 o
  -2  -1  11      102.77      -38.02    196.80 o
  -1  -1  11      866.29      733.80    141.81 o
   0  -1  11        9.62      -33.51    127.77 o
   1  -1  11        6.85        9.51    129.39 o
   2  -1  11     1959.68     2080.42    124.94 o
   3  -1  11       79.25       26.93    110.62 o
   4  -1  11      480.53      481.33    161.02 o
   5  -1  11      464.85      374.45    156.91 o
   6  -1  11      172.05      128.57    163.67 o
   7  -1  11      226.87      301.50    181.58 o
   8  -1  11        3.73       84.00    193.84 o
  -6   0  11       96.14      417.63    248.01 o
  -5   0  11      111.21      268.14    245.10 o
  -4   0  11       24.85      -83.08    217.82 o
  -3   0  11      113.73      139.10    141.14 o
  -2   0  11     1059.65     1060.64    315.27 o
  -1   0  11       11.52      -23.89    119.86 o
   0   0  11      222.82       70.21    123.13 o
   1   0  11       19.06      -10.11    126.14 o
   2   0  11      625.82      495.49    105.60 o
   3   0  11       87.35      105.31    101.92 o
   4   0  11       69.04       56.43    111.02 o
   5   0  11        2.00      -30.02    144.22 o
   6   0  11        2.62       44.70    155.93 o
   7   0  11       57.32      -48.33    165.88 o
   8   0  11        0.58       18.77    174.02 o
  -6   1  11       16.15     -155.21    253.60 o
  -5   1  11        3.57      -64.27    165.59 o
  -4   1  11       16.39       41.19    154.65 o
  -3   1  11       20.16       85.47    133.29 o
  -2   1  11       39.05       30.37    127.31 o
  -1   1  11        3.42       16.27    117.88 o
   0   1  11      474.36      435.18    125.13 o
   1   1  11        2.16      100.16    117.14 o
   2   1  11        0.35       -4.21     94.33 o
   3   1  11       13.56       18.44    100.18 o
   4   1  11      783.80      822.88    127.30 o
   5   1  11      603.69      430.14    118.26 o
   6   1  11       80.56       19.53    148.66 o
   7   1  11      300.64      209.87    162.13 o
   8   1  11     1151.68     1063.87    178.62 o
   9   1  11        6.95      -47.03    188.18 o
  -6   2  11        0.40        4.34    177.97 o
  -5   2  11        0.35        5.61    160.68 o
  -4   2  11      425.10      383.95    153.12 o
  -3   2  11      248.98      185.28    130.62 o
  -2   2  11        1.16      -13.36    125.92 o
  -1   2  11      309.24      241.26    115.72 o
   0   2  11       49.11      155.40    113.52 o
   1   2  11      282.59      366.61    123.51 o
   2   2  11        2.49       57.94    121.19 o
   3   2  11      588.06      743.51    108.83 o
   4   2  11     2201.57     2072.68    122.14 o
   5   2  11      183.99      103.65    110.72 o
   6   2  11        1.58       62.01    114.43 o
   7   2  11      147.00       58.96    156.79 o
   8   2  11        8.84       49.60    168.61 o
   9   2  11       25.68       48.40    185.17 o
  -6   3  11        0.03      -78.66    167.82 o
  -5   3  11       72.35       72.98    163.86 o
  -4   3  11      182.40      239.29    149.95 o
  -3   3  11        8.15       19.34    136.07 o
  -2   3  11      175.91       16.56    129.11 o
  -1   3  11      330.88      432.13    145.31 o
   0   3  11      586.89      597.45    119.11 o
   1   3  11      394.85      266.04    118.17 o
   2   3  11       45.75       16.26    119.40 o
   3   3  11        5.96      -70.65     94.33 o
   4   3  11        0.58       19.82    101.59 o
   5   3  11      388.83      479.31    110.30 o
   6   3  11      129.88       58.86    114.76 o
   7   3  11        0.21      -70.41    145.22 o
   8   3  11       82.00       20.54    154.07 o
   9   3  11        1.21       43.25    171.64 o
  -6   4  11       43.09      122.00    183.04 o
  -5   4  11       29.90       86.56    181.41 o
  -4   4  11       38.03       42.67    153.53 o
  -3   4  11       89.17      131.46    139.26 o
  -2   4  11        2.03      -24.35    128.84 o
  -1   4  11      188.69       41.35    126.48 o
   0   4  11        1.59       31.65    116.22 o
   1   4  11      387.44      221.82    124.33 o
   2   4  11       90.15      103.04    111.71 o
   3   4  11      900.65     1171.63    168.42 o
   4   4  11      249.16      184.03    101.32 o
   5   4  11      260.65      301.89    104.86 o
   6   4  11      863.47      731.68    139.04 o
   7   4  11      961.39      955.94    123.84 o
   8   4  11        2.67       43.62    157.45 o
   9   4  11      875.95      831.61    179.63 o
  -5   5  11       47.99      -18.96    178.22 o
  -4   5  11        7.63      134.71    161.05 o
  -3   5  11       22.47       -4.68    145.06 o
  -2   5  11      237.18      298.64    135.49 o
  -1   5  11      503.00      356.06    252.15 o
   0   5  11      634.77      622.17    125.66 o
   1   5  11      168.06       40.58    120.55 o
   2   5  11      316.38      398.64    194.34 o
   3   5  11     1270.03     1049.12    240.52 o
   4   5  11       17.43       22.61    101.42 o
   5   5  11      786.20      927.04    112.85 o
   6   5  11      289.60      293.75    111.25 o
   7   5  11      115.68       21.13    116.46 o
   8   5  11        1.32       49.99    120.49 o
   9   5  11       68.74      -17.96    175.77 o
  -5   6  11       23.73        1.12    278.31 o
  -4   6  11       21.02       25.86    166.10 o
  -3   6  11        7.42       34.95    153.18 o
  -2   6  11      139.82      299.74    143.10 o
  -1   6  11       15.20       22.90    131.50 o
   0   6  11      284.35      213.17    125.63 o
   1   6  11      677.69      741.95    125.00 o
   2   6  11      438.74      275.72    223.30 o
   3   6  11      147.90      199.02    281.39 o
   4   6  11       13.64       29.04    101.07 o
   5   6  11       88.24       63.96    104.10 o
   6   6  11      361.13      329.36    140.14 o
   7   6  11       55.36        7.31    144.20 o
   8   6  11       46.07      121.98    126.02 o
   9   6  11        2.18       45.53    139.93 o
  -4   7  11      115.99      184.92    179.10 o
  -3   7  11       17.89       62.06    151.64 o
  -2   7  11      152.41      121.31    140.15 o
  -1   7  11      201.52      153.32    139.72 o
   0   7  11       76.46       94.10    137.70 o
   1   7  11        2.76      -12.86    128.35 o
   2   7  11      429.64      582.99    129.87 o
   3   7  11      179.74      245.89    140.50 o
   4   7  11        3.90       15.44    104.49 o
   5   7  11      112.50       36.74    105.70 o
   6   7  11       60.02      -20.21    141.75 o
   7   7  11      101.52      123.01    121.69 o
   8   7  11      709.07      660.77    135.86 o
   9   7  11       22.11       -0.17    148.52 o
  -4   8  11        9.68     -154.03    189.38 o
  -3   8  11        0.11       -0.04    168.62 o
  -2   8  11       40.84       13.79    149.05 o
  -1   8  11      180.51      124.13    149.00 o
   0   8  11        1.77        5.74    139.74 o
   1   8  11      236.87      282.93    161.07 o
   2   8  11      190.08      172.94    135.55 o
   3   8  11       51.69      125.04    137.46 o
   4   8  11      132.44       78.54    137.16 o
   5   8  11      129.16       12.49    130.87 o
   6   8  11       75.82       31.82    112.93 o
   7   8  11      370.77      277.34    123.69 o
   8   8  11        2.35      -50.17    133.35 o
   9   8  11       93.51      150.67    148.31 o
  -3   9  11        4.75      -51.11    194.75 o
  -2   9  11       16.14       52.02    176.69 o
  -1   9  11       44.23       31.33    148.68 o
   0   9  11       47.98       49.66    149.29 o
   1   9  11        1.31       15.60    145.51 o
   2   9  11      419.61      464.43    152.48 o
   3   9  11      108.04      230.64    144.21 o
   4   9  11      106.99      -70.76    142.48 o
   5   9  11      116.95       94.91    119.99 o
   6   9  11       72.13      -48.27    120.87 o
   7   9  11       24.22       16.67    130.17 o
   8   9  11       99.89       91.19    141.13 o
  -2  10  11       47.59       53.37    188.63 o
  -1  10  11        5.35       16.33    177.54 o
   0  10  11      129.66       22.74    164.54 o
   1  10  11      202.19       62.20    161.25 o
   2  10  11      103.35      180.13    158.73 o
   3  10  11       87.67      115.53    154.69 o
   4  10  11      164.83       60.24    152.44 o
   5  10  11       40.56      116.91    118.45 o
   6  10  11       22.25      -33.46    127.51 o
   7  10  11       45.18       72.92    131.21 o
   8  10  11       41.76      -53.32    148.84 o
   0  11  11       10.51      -65.28    189.12 o
   1  11  11       57.20      101.01    175.85 o
   2  11  11       11.21       -3.03    168.19 o
   3  11  11        4.99     -103.36    175.49 o
   4  11  11       19.39       27.85    249.36 o
   5  11  11       15.07       46.66    168.24 o
   6  11  11       15.39      -75.92    137.34 o
   7  11  11       28.58       31.42    145.18 o
   3  12  11        3.75      -12.98    180.74 o
   4  12  11      123.89      103.09    283.79 o
  -1  -5  12      111.77     -109.13    279.99 o
  -3  -4  12       21.62      -73.01    283.45 o
  -2  -4  12       42.40      101.53    267.69 o
  -1  -4  12       91.62       73.46    275.30 o
   0  -4  12       37.01       83.53    249.13 o
   2  -4  12       17.07      -85.32    247.00 o
   3  -4  12       13.27      -42.71    256.95 o
   4  -4  12      236.64      193.55    275.41 o
  -4  -3  12       66.49      132.95    283.90 o
  -3  -3  12      105.53       -0.79    266.02 o
  -2  -3  12       96.42        1.12    248.23 o
  -1  -3  12       12.05      116.74    256.62 o
   0  -3  12      457.12      606.61    257.74 o
   1  -3  12      671.75      616.00    248.91 o
   2  -3  12      134.36      163.25    235.49 o
   3  -3  12       22.72      129.37    259.52 o
   4  -3  12      342.96      568.43    186.38 o
   5  -3  12      340.08      284.53    192.26 o
  -4  -2  12       19.56      -30.30    266.79 o
  -3  -2  12      257.27      328.07    255.06 o
  -2  -2  12       47.25      -70.22    230.23 o
  -1  -2  12      247.05       58.48    218.04 o
   0  -2  12      130.58       94.38    230.79 o
   1  -2  12      234.46      -10.06    201.72 o
   2  -2  12      556.39      623.83    133.98 o
   3  -2  12      302.67      249.20    169.63 o
   4  -2  12      176.42       61.25    164.82 o
   5  -2  12      149.30      120.99    176.15 o
   6  -2  12       55.62       36.54    188.24 o
  -5  -1  12       71.98      189.30    290.05 o
  -4  -1  12        0.61       23.37    245.22 o
  -3  -1  12       61.81      159.22    240.74 o
  -2  -1  12      390.20      521.62    232.02 o
  -1  -1  12      107.27      126.57    208.32 o
   0  -1  12      362.00       30.14    152.06 o
   1  -1  12      283.76      282.28    152.56 o
   2  -1  12       86.73      100.33    144.25 o
   3  -1  12      498.55      647.95    132.61 o
   4  -1  12      154.08      223.12    172.20 o
   5  -1  12      284.69      359.61    175.51 o
   6  -1  12      192.25       78.36    178.50 o
   7  -1  12      227.37      144.65    181.72 o
  -5   0  12      114.76       55.34    274.17 o
  -4   0  12      138.63      324.16    250.69 o
  -3   0  12      152.78       92.47    224.30 o
  -2   0  12      188.50      371.58    159.51 o
  -1   0  12      185.09       10.62    138.47 o
   0   0  12      202.92      185.48    147.58 o
   1   0  12      599.31      619.16    262.93 o
   2   0  12       75.40       27.60    143.32 o
   3   0  12     1020.95      861.23    127.72 o
   4   0  12       67.66       82.69    149.00 o
   5   0  12       54.69      141.80    161.96 o
   6   0  12      386.52      273.58    172.21 o
   7   0  12      288.80      439.36    192.27 o
   8   0  12      140.54      281.54    207.13 o
  -5   1  12       13.39       68.21    268.59 o
  -4   1  12       15.92       14.68    166.73 o
  -3   1  12       95.49       34.39    156.14 o
  -2   1  12        2.26       48.61    153.90 o
  -1   1  12      318.78      453.65    145.13 o
   0   1  12      172.56      270.42    140.24 o
   1   1  12      748.12      819.85    154.06 o
   2   1  12       19.50      -40.16    132.30 o
   3   1  12     1101.48     1164.17    203.42 o
   4   1  12      645.82      586.19    123.27 o
   5   1  12      541.21      297.85    165.72 o
   6   1  12      132.15       76.29    165.28 o
   7   1  12      681.85      360.60    170.63 o
   8   1  12       15.37       40.47    180.09 o
  -5   2  12        3.79      -94.45    190.69 o
  -4   2  12      103.49      -12.99    173.68 o
  -3   2  12      164.04      281.36    153.33 o
  -2   2  12      113.56       86.68    143.54 o
  -1   2  12      998.49      830.00    141.69 o
   0   2  12      293.53      512.75    140.58 o
   1   2  12       45.27       17.60    133.53 o
   2   2  12      502.53      406.65    143.84 o
   3   2  12      898.73      866.78    211.78 o
   4   2  12      450.86      372.50    121.18 o
   5   2  12      251.71      266.46    120.71 o
   6   2  12      112.31       98.91    149.21 o
   7   2  12      571.18      521.95    178.45 o
   8   2  12       13.70       37.08    188.97 o
  -5   3  12      156.10       51.38    196.96 o
  -4   3  12        7.18      -75.93    172.77 o
  -3   3  12      116.16       72.60    151.66 o
  -2   3  12      347.14      299.75    141.35 o
  -1   3  12      228.74       76.90    134.68 o
   0   3  12      250.38      244.71    132.49 o
   1   3  12      215.84      175.45    206.69 o
   2   3  12        5.04       74.85    137.91 o
   3   3  12      822.42      957.10    140.86 o
   4   3  12       41.81       83.31    109.33 o
   5   3  12       18.88       43.11    123.90 o
   6   3  12      238.64      145.97    126.25 o
   7   3  12        8.63      -51.40    156.36 o
   8   3  12      275.01      466.02    186.81 o
   9   3  12       54.78      -82.88    192.08 o
  -5   4  12       21.22       -3.94    186.18 o
  -4   4  12        0.47       39.63    172.21 o
  -3   4  12        1.82      -11.98    147.19 o
  -2   4  12       69.28       79.28    144.54 o
  -1   4  12       21.07      -10.11    138.43 o
   0   4  12       17.87       24.57    131.66 o
   1   4  12      105.09      127.15    136.90 o
   2   4  12      426.23      244.70    140.38 o
   3   4  12      263.43      162.39    138.61 o
   4   4  12       66.97        6.17    113.34 o
   5   4  12      753.29      588.28    121.29 o
   6   4  12      309.62      417.01    125.55 o
   7   4  12      209.66      106.96    129.95 o
   8   4  12      207.00       46.96    173.30 o
   9   4  12      523.28      362.80    180.17 o
  -4   5  12       13.58      -44.19    171.93 o
  -3   5  12       64.04       16.72    161.65 o
  -2   5  12      435.60      201.35    150.55 o
  -1   5  12        7.80       90.92    136.71 o
   0   5  12       27.18       37.78    138.60 o
   1   5  12      406.98      294.30    139.43 o
   2   5  12        7.44      -42.23    128.80 o
   3   5  12       46.99       80.54    139.62 o
   4   5  12      771.83      928.63    156.25 o
   5   5  12      249.42      209.43    116.38 o
   6   5  12      602.51      586.63    126.68 o
   7   5  12       10.95       73.02    128.80 o
   8   5  12        5.21       -1.06    127.36 o
   9   5  12       39.16      228.08    189.61 o
  -4   6  12        0.33      -21.85    187.18 o
  -3   6  12      172.21      238.99    172.24 o
  -2   6  12        1.43       69.52    156.07 o
  -1   6  12       19.08      -23.40    148.30 o
   0   6  12      119.41       71.10    144.73 o
   1   6  12       18.99      -17.13    126.99 o
   2   6  12      276.22      378.25    142.46 o
   3   6  12       27.63        0.99    134.24 o
   4   6  12      107.12      119.85    145.55 o
   5   6  12      218.81      132.00    114.98 o
   6   6  12       36.83       44.29    112.64 o
   7   6  12        7.99       -1.30    125.40 o
   8   6  12      143.10      193.23    144.04 o
   9   6  12        8.45      149.50    150.80 o
  -3   7  12       13.07       -8.84    175.57 o
  -2   7  12       16.84      -37.42    162.90 o
  -1   7  12       22.58      109.62    147.24 o
   0   7  12      220.64      287.53    144.02 o
   1   7  12        9.68       58.80    134.07 o
   2   7  12       44.43      -23.69    141.74 o
   3   7  12       39.71      -32.15    141.48 o
   4   7  12      541.09      318.26    237.61 o
   5   7  12       40.61       12.15    122.27 o
   6   7  12       27.77       33.70    123.02 o
   7   7  12      677.68      742.88    141.86 o
   8   7  12      123.05       14.20    170.48 o
  -3   8  12        4.68       35.41    195.17 o
  -2   8  12       15.38       29.27    174.09 o
  -1   8  12        6.79        2.36    155.61 o
   0   8  12      194.25       75.34    154.39 o
   1   8  12      242.53       76.04    154.17 o
   2   8  12       74.27       43.20    138.71 o
   3   8  12      519.28      347.48    145.85 o
   4   8  12       13.90        1.32    147.30 o
   5   8  12        0.31       20.62    157.31 o
   6   8  12      411.36      491.56    131.76 o
   7   8  12       31.83       37.68    166.71 o
   8   8  12        1.28       -4.52    146.59 o
  -2   9  12       24.51      -39.91    188.79 o
  -1   9  12       31.55       98.75    175.16 o
   0   9  12       32.51      -29.49    165.33 o
   1   9  12      129.57       34.70    154.89 o
   2   9  12       83.67       20.37    160.67 o
   3   9  12       13.74       20.88    153.58 o
   4   9  12        5.30       38.88    160.64 o
   5   9  12       41.44      -39.93    154.03 o
   6   9  12       37.41      119.64    131.15 o
   7   9  12       30.29       15.48    145.39 o
   8   9  12       26.35       73.95    150.07 o
   0  10  12        1.45       85.27    178.31 o
   1  10  12       36.31      -11.46    172.38 o
   2  10  12        0.13     -124.97    170.37 o
   3  10  12       61.20       29.74    170.10 o
   4  10  12       56.27      197.92    170.56 o
   5  10  12       25.28      -10.96    163.15 o
   6  10  12      126.46       67.89    134.52 o
   7  10  12        2.69      -60.99    154.18 o
   2  11  12      100.59      151.49    183.46 o
   3  11  12       96.83      127.00    189.76 o
   4  11  12       77.85       77.47    183.85 o
   5  11  12       33.42      -71.62    183.82 o
  -2  -3  13       40.17      -34.89    292.40 o
  -1  -3  13        3.10       -4.03    264.45 o
   0  -3  13      522.04      270.71    264.22 o
   3  -3  13      614.79      679.17    298.22 o
  -3  -2  13        6.35       29.85    290.61 o
  -2  -2  13        4.41       33.99    258.63 o
  -1  -2  13      708.26      893.41    265.57 o
   0  -2  13       32.26       78.28    241.08 o
   1  -2  13        9.03        7.94    254.61 o
   3  -2  13       51.83      103.65    250.02 o
   4  -2  13       47.25       -1.75    193.95 o
   5  -2  13        4.27      -53.80    190.17 o
  -3  -1  13       25.54        5.48    266.02 o
  -2  -1  13       19.62       -1.90    247.56 o
  -1  -1  13        0.01       98.40    235.38 o
   0  -1  13       29.85      146.25    221.40 o
   1  -1  13      510.55      492.41    178.79 o
   2  -1  13       48.38       47.82    203.56 o
   3  -1  13       51.58       97.84    247.00 o
   4  -1  13       10.36       51.40    179.37 o
   5  -1  13       52.98      -31.79    181.48 o
   6  -1  13      616.07      583.08    251.59 o
  -4   0  13        7.09       42.38    274.29 o
  -3   0  13      381.22      529.79    266.02 o
  -2   0  13        2.88       -4.48    235.49 o
  -1   0  13      243.48       75.50    165.56 o
   0   0  13      177.83      195.59    161.15 o
   1   0  13        5.27      -56.34    166.56 o
   2   0  13     1524.57     1256.82    173.55 o
   3   0  13       22.06       21.78    167.79 o
   4   0  13      121.61       97.11    167.48 o
   5   0  13      766.88      813.75    184.85 o
   6   0  13      161.81       46.52    196.90 o
  -4   1  13       37.57      151.85    269.70 o
  -3   1  13       80.77       78.05    241.19 o
  -2   1  13      316.49      350.58    193.10 o
  -1   1  13        2.65       67.97    156.60 o
   0   1  13      399.33      257.89    156.21 o
   1   1  13      393.99      334.78    158.47 o
   2   1  13      215.77      153.27    159.82 o
   3   1  13      417.92      113.76    153.22 o
   4   1  13       40.38      -14.41    137.30 o
   5   1  13       40.22       10.88    172.62 o
   6   1  13       13.38      -10.85    181.33 o
   7   1  13        9.35      -93.52    193.60 o
  -4   2  13       48.86      103.31    191.71 o
  -3   2  13        2.04       25.15    180.05 o
  -2   2  13      175.32      203.55    161.37 o
  -1   2  13      288.34       52.72    146.79 o
   0   2  13      253.28       48.88    152.14 o
   1   2  13      164.98       60.29    151.39 o
   2   2  13        0.57      -36.09    153.08 o
   3   2  13      530.67      507.88    158.22 o
   4   2  13       83.83       21.45    164.09 o
   5   2  13      238.77      396.25    138.78 o
   6   2  13      323.60      372.60    178.53 o
   7   2  13       18.69       13.31    175.79 o
  -4   3  13       41.04       33.87    201.27 o
  -3   3  13      104.77       40.73    179.91 o
  -2   3  13       14.96      -82.89    161.68 o
  -1   3  13      493.30      484.52    266.74 o
   0   3  13       10.67      -76.43    144.14 o
   1   3  13      220.87      200.69    150.27 o
   2   3  13      547.51        6.97    154.02 o
   3   3  13      412.64      406.12    160.88 o
   4   3  13      919.05      926.78    173.20 o
   5   3  13        0.21      -30.30    133.95 o
   6   3  13      305.25      289.18    143.01 o
   7   3  13      393.52      348.40    187.66 o
   8   3  13      281.82      222.44    200.60 o
  -4   4  13       21.12       13.50    193.23 o
  -3   4  13       20.87       24.35    177.58 o
  -2   4  13        9.19      -21.38    163.17 o
  -1   4  13      240.34      277.30    158.53 o
   0   4  13      234.46      105.13    147.70 o
   1   4  13       22.18      -26.10    151.41 o
   2   4  13      949.37      780.18    180.81 o
   3   4  13       99.45       52.69    154.22 o
   4   4  13      923.51      713.87    223.86 o
   5   4  13      286.84       55.42    136.45 o
   6   4  13      149.32      114.43    146.00 o
   7   4  13        3.49      -32.11    141.45 o
   8   4  13       81.07        6.21    176.11 o
  -3   5  13       85.19      187.82    180.75 o
  -2   5  13       75.78       63.06    158.91 o
  -1   5  13        3.17      -38.99    160.94 o
   0   5  13      986.81     1016.27    167.04 o
   1   5  13       65.90      145.09    151.72 o
   2   5  13      100.99      155.60    154.33 o
   3   5  13      429.61      502.49    166.66 o
   4   5  13        0.39      -40.44    157.62 o
   5   5  13      690.06     1007.16    394.54 o
   6   5  13        0.63       50.70    137.94 o
   7   5  13       61.26      -12.96    141.09 o
   8   5  13      278.85      195.73    178.55 o
  -3   6  13        3.90       30.47    188.53 o
  -2   6  13       36.20      -39.36    171.30 o
  -1   6  13      261.86      169.14    164.75 o
   0   6  13       29.97       94.18    161.19 o
   1   6  13      387.32      503.98    272.22 o
   2   6  13        6.51      -30.83    143.72 o
   3   6  13        8.52      131.02    158.99 o
   4   6  13      181.39      207.66    161.25 o
   5   6  13      396.04      282.08    166.43 o
   6   6  13       69.41      138.78    141.75 o
   7   6  13       43.72        6.93    143.97 o
   8   6  13       18.10      123.75    155.00 o
  -2   7  13        1.28       -7.87    182.48 o
  -1   7  13       24.94      -34.48    170.38 o
   0   7  13       23.76      134.05    158.53 o
   1   7  13       56.78      144.59    177.23 o
   2   7  13        4.32       75.77    151.63 o
   3   7  13      214.05      212.21    151.74 o
   4   7  13      417.01      364.49    239.40 o
   5   7  13       12.18      -32.70    168.68 o
   6   7  13      447.52      438.25    145.27 o
   7   7  13      115.25       43.99    142.92 o
   8   7  13       36.32       11.04    153.82 o
  -1   8  13      212.87      187.07    218.32 o
   0   8  13       13.58       27.30    167.08 o
   1   8  13        1.56       93.30    159.21 o
   2   8  13      341.90      425.83    162.90 o
   3   8  13        3.73       63.34    166.93 o
   4   8  13        8.93       47.01    171.50 o
   5   8  13      212.64       -3.27    164.48 o
   6   8  13       54.35       66.95    168.76 o
   7   8  13      211.15      241.86    154.17 o
   0   9  13        0.08      -65.52    179.03 o
   1   9  13        7.16        5.95    175.58 o
   2   9  13      161.98       47.71    166.48 o
   3   9  13       20.03       17.19    169.42 o
   4   9  13       31.76       40.89    176.08 o
   5   9  13       55.80      110.74    181.75 o
   6   9  13       42.24      -17.46    186.77 o
   1  10  13       62.26       47.01    187.51 o
   2  10  13        2.35       50.44    189.97 o
   3  10  13       13.10      100.40    174.02 o
   4  10  13        6.80      -17.73    182.81 o
   5  10  13       82.81      -26.82    191.46 o
  -1  -1  14        2.49       35.00    266.68 o
   0  -1  14       45.35       12.18    258.41 o
   1  -1  14        1.54       96.61    254.38 o
   2  -1  14      128.43      127.81    253.82 o
   3  -1  14       81.99      -74.25    305.15 o
   4  -1  14      151.33      -11.85    293.29 o
  -2   0  14      140.09       36.23    267.80 o
  -1   0  14       27.44      142.24    257.06 o
   0   0  14      190.36      319.79    246.55 o
   1   0  14      817.81     1070.92    198.59 o
   2   0  14       86.33       41.89    183.59 o
   3   0  14       11.41      -32.22    180.86 o
   4   0  14     1024.87      524.87    285.81 o
   5   0  14        0.03       69.75    198.20 o
  -2   1  14        3.43       76.37    261.99 o
  -1   1  14       13.08       37.71    176.89 o
   0   1  14      607.88      725.79    189.39 o
   1   1  14      110.88      181.18    173.96 o
   2   1  14        5.16      -13.69    177.85 o
   3   1  14      103.44       72.30    177.39 o
   4   1  14       56.24       70.67    177.77 o
   5   1  14      106.91      108.50    202.80 o
  -2   2  14        8.11       43.87    182.52 o
  -1   2  14        0.53       54.91    166.20 o
   0   2  14       40.41      -25.91    166.67 o
   1   2  14       12.24      -23.29    167.46 o
   2   2  14      233.30      119.74    176.09 o
   3   2  14       19.01        0.18    173.80 o
   4   2  14      148.90       48.03    184.11 o
   5   2  14        0.51      169.40    275.30 o
   6   2  14       37.99      -45.87    195.92 o
  -2   3  14      178.64      191.61    174.14 o
  -1   3  14      127.09       10.56    173.39 o
   0   3  14      160.86      188.41    167.18 o
   1   3  14       98.68      -35.90    164.78 o
   2   3  14      342.71      366.28    169.07 o
   3   3  14     1246.87     1271.85    365.92 o
   4   3  14       12.78       81.32    175.95 o
   5   3  14      363.43      271.83    183.26 o
   6   3  14      423.49      579.92    198.74 o
  -2   4  14      184.61       -2.04    186.05 o
  -1   4  14      132.94       10.35    178.02 o
   0   4  14        1.95       12.98    169.10 o
   1   4  14      241.60      385.38    171.90 o
   2   4  14      239.55      184.45    174.97 o
   3   4  14        4.29      114.39    176.79 o
   4   4  14       29.35       -4.89    177.43 o
   5   4  14        2.82      -45.56    177.23 o
   6   4  14       19.49       43.72    152.72 o
   7   4  14       78.72      206.88    204.04 o
  -2   5  14       22.29       53.53    189.47 o
  -1   5  14       45.31       97.40    179.50 o
   0   5  14       55.94      -30.45    170.63 o
   1   5  14      142.05      125.82    169.83 o
   2   5  14        3.93       -2.93    163.33 o
   3   5  14        1.56      -54.66    175.46 o
   4   5  14      211.43      360.08    195.85 o
   5   5  14       23.78      -45.74    186.67 o
   6   5  14      149.58      141.23    191.78 o
   7   5  14      108.12      135.80    154.41 o
  -1   6  14       38.25      -59.94    186.98 o
   0   6  14      121.70       70.24    179.40 o
   1   6  14      200.01      192.47    174.50 o
   2   6  14       56.54      -14.03    164.70 o
   3   6  14       77.20       12.46    174.65 o
   4   6  14      674.59      574.27    188.57 o
   5   6  14      273.17      278.93    175.65 o
   6   6  14        1.26       -0.42    190.62 o
   7   6  14      417.39      304.54    165.83 o
  -1   7  14       17.85      -85.17    189.40 o
   0   7  14      178.97      136.31    178.68 o
   1   7  14       22.27      -30.27    174.61 o
   2   7  14        3.56      -11.23    172.63 o
   3   7  14      404.51      191.28    169.81 o
   4   7  14       64.56        7.29    179.44 o
   5   7  14       57.15       41.72    191.48 o
   6   7  14       24.26       22.74    184.29 o
   0   8  14       26.59       38.78    190.71 o
   1   8  14      221.26      220.34    189.29 o
   2   8  14        4.07      -39.78    178.36 o
   3   8  14       60.23       33.93    181.99 o
   4   8  14       84.67       73.25    186.34 o
   5   8  14       22.23       23.46    194.74 o
   6   8  14       95.88      -59.59    187.76 o
   2   9  14       32.74       -9.55    196.43 o
   3   9  14      121.16      307.48    193.91 o
   4   9  14       12.78       12.41    197.39 o
   1   1  15      190.33        3.37    200.82 o
   2   1  15      136.97      -24.24    199.29 o
   3   1  15      243.13       69.35    214.76 o
   0   2  15        0.21      -30.46    194.08 o
   1   2  15       14.46       13.04    195.66 o
   2   2  15       56.78      122.29    197.73 o
   3   2  15      247.97       78.40    194.55 o
   4   2  15      220.38      110.77    207.73 o
   0   3  15       15.03      -56.26    194.74 o
   1   3  15      287.80      416.56    193.71 o
   2   3  15      352.33      277.65    192.39 o
   3   3  15        0.49     -107.14    194.92 o
   4   3  15       41.60      196.88    202.40 o
   0   4  15        2.17       -4.24    191.62 o
   1   4  15       87.40       25.50    189.72 o
   2   4  15      225.01      129.32    190.86 o
   3   4  15        1.67      -34.02    195.91 o
   4   4  15       22.76      -31.81    202.05 o
   5   4  15      191.90      213.38    214.97 o
   0   5  15       22.65       -4.21    191.23 o
   1   5  15       40.39      102.47    190.54 o
   2   5  15       15.53      -92.79    195.47 o
   3   5  15        2.40      -87.76    193.27 o
   4   5  15      113.06      -94.10    195.48 o
   5   5  15      133.66      223.88    214.51 o
   1   6  15       53.24       98.03    198.56 o
   2   6  15        7.37       -1.80    197.70 o
   3   6  15      492.04      403.60    202.32 o
   4   6  15      199.36       90.85    197.85 o
   3   7  15       16.56       10.02    189.23 o
 
